# Supplementary material for: Pepper Fruit Elongation Is Controlled by Capsicum annuum Ovate Family Protein 20
Source: Front Plant Sci. 2022 Jan 4;12:815589. doi: 10.3389/fpls.2021.815589 (PMC8763684; doi:10.3389/fpls.2021.815589)
Supplement: Supplementary file 1 [file Data_Sheet_1.zip]

Archive with 8 entries (8 files):
- Supplementary Material/Supplementary Figure 1.JPEG
- Supplementary Material/Supplementary Figure 2.JPEG
- Supplementary Material/Supplementary Table 1.DOCX
- Supplementary Material/Supplementary Table 4.DOCX
- Supplementary Material/Supplementary Table 5.XLSX
- Supplementary Material/Supplementary Table 6.XLSX
- Supplementary Material/Supplementary Table 9.XLSX
- Supplementary Material/Supplementary Tables 2, 3, 7, 8.DOCX
