# Supplementary material for: Pepper Fruit Elongation Is Controlled by Capsicum annuum Ovate Family Protein 20
Source: Front Plant Sci. 2022 Jan 4;12:815589. doi: 10.3389/fpls.2021.815589 (PMC8763684; doi:10.3389/fpls.2021.815589)
Supplement: Supplementary file 1 [file Data_Sheet_1.zip › Supplementary Material/Supplementary Table 5.XLSX]

## Sheet: Sheet1
Supplementary Table S5. SNPs found in 50kbp upstream of the CaOFP20 start codon and their association with Cis-acting regulatory DNA elements motifs*
Number	Position CM334 v. 1.55	SNP	Matrix ID	Family	Motif Sequence	TF ID or Motif name
1	130110285	C/G	TF_motif_seq_0267	Trihelix	GTTCC	AT5G01380
2	130118771	C/G	TFmatrixID_1052	WRC; GRF	tcaggactGTCAGa	AT2G06200
3	130118981	C/T	TF_motif_seq_0258	Dehydrin	CTGAC	U01377
4	130123930	C/A	TFmatrixID_0612	SBP	ttcCGTACat	AT2G47070
5	130125171	G/A	TFmatrixID_1386	SBP	tgtgGTACGaa	AT2G42200
6	130128864	C/T	TF_motif_seq_0256	B3	GCATC	Os04g0676600; Os08g0101000
7	130130046	C/T	TFmatrixID_0901	Dof	acgaaaaatttcAAAAGatat	AT3G55370
8	130145186	C/A	TF_motif_seq_0254	AP2; ERF	AGCTA	AT3G14230
9	130146529	TTTTC/T	TFmatrixID_0644	B3	aaacccctttttttttctTTTTTtttcaa	AT3G18990
10	130146530	TTTC/T	TFmatrixID_0889	Dof	aaacccCTTTTtttttctttt	AT5G62940
11	130150391	C/A	TFmatrixID_0900	Dof	acttacttcaAAAAGgagg	AT3G45610
12	130152655	G/A	TFmatrixID_0924	Dof	gacagcccCTTTTtgccag	AT4G21030
13	130153133	G/A	TF_motif_seq_0267	Trihelix	GTTAT	AT5G01380
14	130156297	GA	TF_motif_seq_0266	TCP	AGTCC	Os03g0785800; Os04g0194600; Os12g0616400; Os01g0213800; Os08g0544800; Os11g0175700
15	130158651	G/A	TFmatrixID_0891	Dof	aaaagctCTTTTtc	AT4G21080
16	130159123	C/T	TFmatrixID_0981	C2H2	agATTTC	AT3G49930
* Search for putative transcription factors binding sites was done using the PlantPAN 3.0 tool (http://plantpan.itps.ncku.edu.tw/index.html)
