# Supplementary material for: Pepper Fruit Elongation Is Controlled by Capsicum annuum Ovate Family Protein 20
Source: Front Plant Sci. 2022 Jan 4;12:815589. doi: 10.3389/fpls.2021.815589 (PMC8763684; doi:10.3389/fpls.2021.815589)
Supplement: Supplementary file 1 [file Data_Sheet_1.zip › Supplementary Material/Supplementary Table 6.XLSX]

## Sheet: Sheet1
Supplementary Table S6. Putative cis-acting regulatory DNA elements motifs located within the 42bp InDel*
Number	Position in InDEL (bp)	Motif Sequence	Motif name	Predicted function
1	6	ATATT	ROOTMOTIFTAPOX1	Root specific expression
2	10	ACTTTA	NTBBF1ARROLB	Auxin regulated expression
3	10	TAAAG	TAAAGSTKST1	Guard cell-specific gene expression
4	11	AAAG	DOFCOREZM	Carbon metabolism
5	13	CACT	CACTFTPPCA1	Mesophyll-specific gene expression
6	15	TAAAG	TAAAGSTKST1	Guard cell-specific gene expression
7	16	AAAG	DOFCOREZM	Carbon metabolism
8	34	GATA	GATABOX	Ligh regulated expression
* Search for putative transcription factors binding sites was done using the PLACE database (https://www.dna.affrc.go.jp/PLACE/?action=newplace)
