# Supplementary material for: Pepper Fruit Elongation Is Controlled by Capsicum annuum Ovate Family Protein 20
Source: Front Plant Sci. 2022 Jan 4;12:815589. doi: 10.3389/fpls.2021.815589 (PMC8763684; doi:10.3389/fpls.2021.815589)
Supplement: Supplementary file 1 [file Data_Sheet_1.zip › Supplementary Material/Supplementary Table 9.XLSX]

## Sheet: Sheet1
Supplementary Table S9. List of differentially expressed genes in the round (FSR) and elongated (FSL) bulks
Category	CM334 V1.55	V1.55 description	log2FC(FSL/FSR)	PValue	padj	Swiss Prot Description	GO IDs	GO Names
cell wall modification	CA02g17980	Pectinesterase	-1.43083	2.22222e-16	2.90343e-13	Pectinesterase/pectinesterase inhibitor 18 OS=Arabidopsis thaliana GN=PME18 PE=1 SV=3	P:GO:0045490; P:GO:0043086; C:GO:0005618; F:GO:0045330; C:GO:0016021; C:GO:0005576; F:GO:0046910; P:GO:0042545; F:GO:0030599	P:pectin catabolic process; P:negative regulation of catalytic activity; C:cell wall; F:aspartyl esterase activity; C:integral component of membrane; C:extracellular region; F:pectinesterase inhibitor activity; P:cell wall modification; F:pectinesterase activity
	CA03g23820	Beta-galactosidase	-0.750439	2.90327e-09	8.51547e-07	Beta-galactosidase 3 OS=Oryza sativa subsp. japonica GN=Os01g0875500 PE=3 SV=1	P:GO:0005975; C:GO:0009505; F:GO:0030246; C:GO:0005773; F:GO:0004565	P:carbohydrate metabolic process; C:plant-type cell wall; F:carbohydrate binding; C:vacuole; F:beta-galactosidase activity
	CA01g20040	Chitinase 1, putative	-1.0416	3.50712e-08	8.40072e-06	Chitinase 1 OS=Tulipa bakeri PE=1 SV=1	F:GO:0004568; P:GO:0005975; F:GO:0008061; P:GO:0006032; C:GO:0005576	F:chitinase activity; P:carbohydrate metabolic process; F:chitin binding; P:chitin catabolic process; C:extracellular region
	CA02g15050	120-kDa pistil extensin-like protein	-1.03979	2.43411e-07	4.72743e-05	Pistil-specific extensin-like protein OS=Nicotiana tabacum PE=2 SV=1	F:GO:0005199	F:structural constituent of cell wall
	CA01g11340	Hop-interacting protein THI101	-0.950536	6.53431e-12	4.69555e-09	Pollen-specific leucine-rich repeat extensin 2 isoform X2
	CA01g27630	Hop-interacting protein THI101	-1.64788	2.02102e-37	1.4523e-33	Anther-specific proline-rich APG-like isoform X2
	CA00g00150	Vegetative cell wall protein gp1-like [Solanum tuberosum]	-0.72806	1.1709e-06	0.000180947	Vegetative cell wall gp1
	CA03g32150	Stromal cell-derived factor 2-like protein [Vitis vinifera]	0.639641	1.44475e-06	0.000216291	Stromal cell-derived factor 2-like protein OS=Arabidopsis thaliana GN=SDF2 PE=1 SV=1	P:GO:0000032; P:GO:0007275; P:GO:0052033; C:GO:0016021; P:GO:1900101; P:GO:0050832; C:GO:0031502; P:GO:0035269; P:GO:0042742; P:GO:0044845; F:GO:0004169	P:cell wall mannoprotein biosynthetic process; P:multicellular organism development; P:pathogen-associated molecular pattern dependent induction by symbiont of host innate immune response; C:integral component of membrane; P:regulation of endoplasmic reticulum unfolded protein response; P:defense response to fungus; C:dolichyl-phosphate-mannose-protein mannosyltransferase complex; P:protein O-lin…
	CA02g15000	Proline-rich protein 1	-0.463747	2.40072e-06	0.000334982	Pistil-specific extensin-like protein OS=Nicotiana tabacum PE=2 SV=1	F:GO:0005199	F:structural constituent of cell wall
	CA00g45330	Beta-1,3-glucanase 14 (Precursor)	-0.481613	2.45424e-06	0.000335928	Glucan endo-1,3-beta-glucosidase OS=Triticum aestivum GN=GLC1 PE=2 SV=1	P:GO:0005975; C:GO:0016021; F:GO:0004553; C:GO:0046658; F:GO:0030247	P:carbohydrate metabolic process; C:integral component of membrane; F:hydrolase activity, hydrolyzing O-glycosyl compounds; C:anchored component of plasma membrane; F:polysaccharide binding
	CA03g00490	Xyloglucan endotransglucosylase/hydrolase	-0.721874	3.71814e-06	0.000460665	Xyloglucan endotransglucosylase/hydrolase 2 OS=Glycine max PE=2 SV=1	C:GO:0005618; C:GO:0048046; C:GO:0016021; P:GO:0071555; F:GO:0004553; F:GO:0016762; P:GO:0010411; P:GO:0042546	C:cell wall; C:apoplast; C:integral component of membrane; P:cell wall organization; F:hydrolase activity, hydrolyzing O-glycosyl compounds; F:xyloglucan:xyloglucosyl transferase activity; P:xyloglucan metabolic process; P:cell wall biogenesis
	CA11g18090	Xyloglucan endotransglycosylase 1	0.737204	1.89949e-05	0.00174253	Xyloglucan endotransglucosylase/hydrolase protein 31 OS=Arabidopsis thaliana GN=XTH31 PE=1 SV=2	C:GO:0005618; C:GO:0048046; P:GO:0071555; F:GO:0004553; F:GO:0016762; P:GO:0010411; P:GO:0042546	C:cell wall; C:apoplast; P:cell wall organization; F:hydrolase activity, hydrolyzing O-glycosyl compounds; F:xyloglucan:xyloglucosyl transferase activity; P:xyloglucan metabolic process; P:cell wall biogenesis
	CA03g21270	Subtilisin-like protease-like [Vitis vinifera]	-0.499016	2.28837e-05	0.00195764	Subtilisin-like protease SBT3.5 OS=Arabidopsis thaliana GN=SBT3.5 PE=1 SV=1	C:GO:0005618; P:GO:0006508; F:GO:0004252	C:cell wall; P:proteolysis; F:serine-type endopeptidase activity
	CA11g15500	Beta-D-glucan exohydrolase	-0.45343	4.07047e-05	0.00295459	Beta-glucosidase BoGH3B OS=Bacteroides ovatus (strain ATCC 8483 / DSM 1896 / JCM 5824 / NCTC 11153) GN=BACOVA_02659 PE=1 SV=1	P:GO:0009251; F:GO:0008422	P:glucan catabolic process; F:beta-glucosidase activity
	CA11g08190	Polygalacturonase At1g48100-like [Solanum tuberosum]	0.533839	5.36948e-05	0.0036401	Polygalacturonase At1g48100 OS=Arabidopsis thaliana GN=At1g48100 PE=2 SV=1	P:GO:0005975; F:GO:0016829; F:GO:0004650; P:GO:0071555; C:GO:0005576	P:carbohydrate metabolic process; F:lyase activity; F:polygalacturonase activity; P:cell wall organization; C:extracellular region
	CA12g11810	Cellulose synthase	-0.371671	6.64207e-05	0.0043	Cellulose synthase A catalytic subunit 1 [UDP-forming] OS=Arabidopsis thaliana GN=CESA1 PE=1 SV=1	F:GO:0008270; C:GO:0016021; F:GO:0016760; P:GO:0030244; P:GO:0071555; C:GO:0005886	F:zinc ion binding; C:integral component of membrane; F:cellulose synthase (UDP-forming) activity; P:cellulose biosynthetic process; P:cell wall organization; C:plasma membrane
	CA03g36980	Pectinesterase	-0.406245	6.62785e-05	0.0043	Pectinesterase/pectinesterase inhibitor U1 OS=Solanum lycopersicum GN=PMEU1 PE=2 SV=1	P:GO:0045490; P:GO:0043086; C:GO:0005618; F:GO:0045330; C:GO:0016021; C:GO:0005576; F:GO:0046910; P:GO:0042545; F:GO:0030599	P:pectin catabolic process; P:negative regulation of catalytic activity; C:cell wall; F:aspartyl esterase activity; C:integral component of membrane; C:extracellular region; F:pectinesterase inhibitor activity; P:cell wall modification; F:pectinesterase activity
	CA10g22120	CYP98A33v1	-0.597696	0.00015447	0.00810059	Cytochrome P450 98A2 OS=Glycine max GN=CYP98A2 PE=2 SV=1	F:GO:0005506; P:GO:0009809; C:GO:0016021; P:GO:0055114; F:GO:0047083; F:GO:0020037	F:iron ion binding; P:lignin biosynthetic process; C:integral component of membrane; P:oxidation-reduction process; F:5-O-(4-coumaroyl)-D-quinate 3'-monooxygenase activity; F:heme binding
	CA06g24660	Expansin	0.53785	0.000238262	0.0114143	Expansin-A6 OS=Arabidopsis thaliana GN=EXPA6 PE=2 SV=2	C:GO:0005618; C:GO:0016020; P:GO:0009664; C:GO:0005576	C:cell wall; C:membrane; P:plant-type cell wall organization; C:extracellular region
	CA02g18250	Secretory peroxidase	0.312161	0.000325451	0.0141532	Peroxidase 42 OS=Arabidopsis thaliana GN=PER42 PE=1 SV=2	F:GO:0004601; P:GO:0006979; F:GO:0046872; P:GO:0098869; P:GO:0009664; P:GO:0055114; C:GO:0005576; C:GO:0009505; F:GO:0020037; P:GO:0042744	F:peroxidase activity; P:response to oxidative stress; F:metal ion binding; P:cellular oxidant detoxification; P:plant-type cell wall organization; P:oxidation-reduction process; C:extracellular region; C:plant-type cell wall; F:heme binding; P:hydrogen peroxide catabolic process
	CA02g29100	Galacturonosyltransferase	0.668348	0.000937492	0.0292665	Probable galacturonosyltransferase-like 10 OS=Arabidopsis thaliana GN=GATL10 PE=2 SV=1	F:GO:0016757; P:GO:0000271; C:GO:0005794	F:transferase activity, transferring glycosyl groups; P:polysaccharide biosynthetic process; C:Golgi apparatus
	CA09g01920	Xyloglucan endotraglucosylase/hydrolase	0.593144	0.000394023	0.0163196	Probable xyloglucan endotransglucosylase/hydrolase protein 32 OS=Arabidopsis thaliana GN=XTH32 PE=2 SV=1	P:GO:0016998; C:GO:0005618; C:GO:0048046; P:GO:0071555; F:GO:0004553; F:GO:0016762; P:GO:0010411; P:GO:0042546	P:cell wall macromolecule catabolic process; C:cell wall; C:apoplast; P:cell wall organization; F:hydrolase activity, hydrolyzing O-glycosyl compounds; F:xyloglucan:xyloglucosyl transferase activity; P:xyloglucan metabolic process; P:cell wall biogenesis
	CA10g15200	Subtilase	-0.485422	0.000612441	0.0221156	Subtilisin-like protease SBT1.7 OS=Arabidopsis thaliana GN=SBT1.7 PE=1 SV=1	C:GO:0005618; P:GO:0006508; F:GO:0004252	C:cell wall; P:proteolysis; F:serine-type endopeptidase activity
	CA02g14470	Caffeoyl-CoA O-methyltransferase	-0.689268	0.000716001	0.0243848	Caffeoyl-CoA O-methyltransferase OS=Solanum tuberosum GN=CCOAOMT PE=2 SV=1	F:GO:0042409; F:GO:0046872; P:GO:0009809; P:GO:0032259	F:caffeoyl-CoA O-methyltransferase activity; F:metal ion binding; P:lignin biosynthetic process; P:methylation
	CA12g20840	Extensin-2-like [Solanum tuberosum]	-0.688428	0.000730401	0.0246416	Uncharacterized threonine-rich GPI-anchored glycoprotein PJ4664.02 OS=Schizosaccharomyces pombe (strain 972 / ATCC 24843) GN=SPBPJ4664.02 PE=3 SV=1	P:GO:0009664; F:GO:0005199	P:plant-type cell wall organization; F:structural constituent of cell wall
	CA00g56390	Detected protein of confused Function	0.537505	0.000750388	0.0251325	Protein trichome birefringence OS=Arabidopsis thaliana GN=TBR PE=1 SV=1	C:GO:0016021; C:GO:0005794; P:GO:0071554; F:GO:0016413	C:integral component of membrane; C:Golgi apparatus; P:cell wall organization or biogenesis; F:O-acetyltransferase activity
	CA10g08830	GLU protein	0.374974	0.000931469	0.0292665	Endo-1,3;1,4-beta-D-glucanase OS=Zea mays PE=1 SV=1	F:GO:0016787	F:hydrolase activity
	CA03g05770	Germin-like protein subfamily 1 member 7-like [Solanum tuberosum]	0.353672	0.00107384	0.0324229	Germin-like protein subfamily 1 member 17 OS=Arabidopsis thaliana GN=At5g39150 PE=2 SV=1	F:GO:0046564; F:GO:0046872; P:GO:0033609; C:GO:0005618	F:oxalate decarboxylase activity; F:metal ion binding; P:oxalate metabolic process; C:cell wall
	CA12g12210	Probable pectinesterase/pectinesterase inhibitor 51-like [Solanum lycopersicum]	-0.342061	0.00113134	0.0331829	Probable pectinesterase/pectinesterase inhibitor 51 OS=Arabidopsis thaliana GN=PME51 PE=2 SV=1	P:GO:0045490; P:GO:0043086; C:GO:0005618; F:GO:0045330; C:GO:0016021; F:GO:0046910; P:GO:0042545; F:GO:0030599	P:pectin catabolic process; P:negative regulation of catalytic activity; C:cell wall; F:aspartyl esterase activity; C:integral component of membrane; F:pectinesterase inhibitor activity; P:cell wall modification; F:pectinesterase activity
	CA05g07270	Polygalacturonase, putative	0.511197	0.00114609	0.0333434	Polygalacturonase At1g48100 OS=Arabidopsis thaliana GN=At1g48100 PE=2 SV=1	P:GO:0005975; F:GO:0016829; F:GO:0004650; P:GO:0071555; C:GO:0005576	P:carbohydrate metabolic process; F:lyase activity; F:polygalacturonase activity; P:cell wall organization; C:extracellular region
	CA00g84780	Arabinogalactan	-0.649331	1.32043e-06	0.000199761	Suppressor of RPS4-RLD 1 OS=Arabidopsis thaliana GN=SRFR1 PE=1 SV=1	C:GO:0005634; P:GO:0009816; C:GO:0048471; C:GO:0016021; P:GO:0031348	C:nucleus; P:defense response to bacterium, incompatible interaction; C:perinuclear region of cytoplasm; C:integral component of membrane; P:negative regulation of defense response
	CA12g20490	Xyloglucan endo-transglycosylase (Precursor)	-0.522293	0.00143283	0.0390751	Xyloglucan endotransglucosylase/hydrolase 2 OS=Glycine max PE=2 SV=1	C:GO:0005618; C:GO:0048046; C:GO:0016021; P:GO:0071555; F:GO:0004553; F:GO:0016762; P:GO:0010411; P:GO:0042546	C:cell wall; C:apoplast; C:integral component of membrane; P:cell wall organization; F:hydrolase activity, hydrolyzing O-glycosyl compounds; F:xyloglucan:xyloglucosyl transferase activity; P:xyloglucan metabolic process; P:cell wall biogenesis
	CA02g14170	Protein SCAR1-like isoform X1 [Solanum tuberosum]	-0.480172	0.00126691	0.0354932	Protein SCAR1 OS=Arabidopsis thaliana GN=SCAR1 PE=1 SV=1	C:GO:0005856; P:GO:0030036	C:cytoskeleton; P:actin cytoskeleton organization
	CA02g14800	Beta-galactosidase 17	0.543381	0.00160886	0.0423403	Beta-galactosidase 17	F:GO:0003676; P:GO:0090305; F:GO:0004519	F:nucleic acid binding; P:nucleic acid phosphodiester bond hydrolysis; F:endonuclease activity
	CA08g02070	Profilin 1 isoform 1 [Theobroma cacao]	0.347935	0.00160974	0.0423403	Profilin-2 OS=Solanum lycopersicum PE=1 SV=1	P:GO:0042989; C:GO:0005938; C:GO:0015629; F:GO:0003785	P:sequestering of actin monomers; C:cell cortex; C:actin cytoskeleton; F:actin monomer binding
	CA10g03240	Structural constituent of cell wall, putative	-0.394354	0.00188958	0.0469034	Mediator of RNA polymerase II transcription subunit 15-like
gibberellin metabolic process	CA05g14710	Gibberellin 3-beta-hydroxylase3	0.564119	0.00184187	0.0457982	Gibberellin 3-beta-dioxygenase 1 OS=Pisum sativum GN=LE PE=1 SV=1	F:GO:0046872; F:GO:0016707; P:GO:0009686; P:GO:0055114; P:GO:0009740; P:GO:0009416	F:metal ion binding; F:gibberellin 3-beta-dioxygenase activity; P:gibberellin biosynthetic process; P:oxidation-reduction process; P:gibberellic acid mediated signaling pathway; P:response to light stimulus
	CA01g22480	Gibberellic acid 2-oxidase	-2.33296	0.00214124	0.047381	Gibberellin 2-beta-dioxygenase 2 OS=Pisum sativum GN=GA2OX2 PE=2 SV=1	F:GO:0005506; P:GO:0045487; P:GO:0055114; P:GO:0009416; F:GO:0052634	F:iron ion binding; P:gibberellin catabolic process; P:oxidation-reduction process; P:response to light stimulus; F:C-19 gibberellin 2-beta-dioxygenase activity
	CA06g19050	2-Oxoglutarate and Fe(II)-dependent oxygenase superfamily protein	-1.02419	0.00229053	0.049464	2-Oxoglutarate and Fe(II)-dependent oxygenase superfamily protein	F:GO:0051213; F:GO:0046872; P:GO:0055114	F:dioxygenase activity; F:metal ion binding; P:oxidation-reduction process
circadian rhythm	CA10g05550	Pseudo-response regulator 9	-0.636097	6.04231e-06	0.000678438	Two-component response regulator-like APRR5 OS=Arabidopsis thaliana GN=APRR5 PE=1 SV=2	F:GO:0003677; P:GO:0045892; P:GO:0000160; P:GO:0010017; P:GO:0007623; C:GO:0005622	F:DNA binding; P:negative regulation of transcription, DNA-templated; P:phosphorelay signal transduction system; P:red or far-red light signaling pathway; P:circadian rhythm; C:intracellular
	CA00g61470	Major facilitator superfamily protein	-0.607146	2.80081e-05	0.00228712	Major facilitator superfamily domain-containing protein 12 OS=Homo sapiens GN=MFSD12 PE=1 SV=2	C:GO:0016021	C:integral component of membrane
	CA10g05110	Late elongated hypocotyl homolog	-0.75892	0.000208366	0.0102206	Protein LHY OS=Arabidopsis thaliana GN=LHY PE=1 SV=2	C:GO:0005634; P:GO:0009409; P:GO:0045892; P:GO:0006351; P:GO:0045893; P:GO:0043496; F:GO:0043565; P:GO:0007623; P:GO:0042754	C:nucleus; P:response to cold; P:negative regulation of transcription, DNA-templated; P:transcription, DNA-templated; P:positive regulation of transcription, DNA-templated; P:regulation of protein homodimerization activity; F:sequence-specific DNA binding; P:circadian rhythm; P:negative regulation of circadian rhythm
	CA10g11870	Sensory transduction histidine kinase, putative	-0.370779	0.000379593	0.0159518	Two-component response regulator-like APRR7 OS=Arabidopsis thaliana GN=APRR7 PE=1 SV=1	C:GO:0005634; F:GO:0003677; P:GO:0045892; P:GO:0000160; C:GO:0005739; P:GO:0010017; P:GO:0007623	C:nucleus; F:DNA binding; P:negative regulation of transcription, DNA-templated; P:phosphorelay signal transduction system; C:mitochondrion; P:red or far-red light signaling pathway; P:circadian rhythm
	CA00g53720	Phytochrome-interacting factor 3	-0.453354	0.00104983	0.031908	Transcription factor PIF3 OS=Arabidopsis thaliana GN=PIF3 PE=1 SV=1	F:GO:0046983	F:protein dimerization activity
photosynthesis, light harvesting	CA02g12050	Light harvesting chlorophyll a/b-binding protein (Precursor)	0.632526	1.98273e-11	1.23895e-08	Chlorophyll a-b binding protein 21, chloroplastic OS=Nicotiana tabacum GN=CAB21 PE=2 SV=1	F:GO:0046872; C:GO:0009523; C:GO:0016021; P:GO:0009765; C:GO:0009522; P:GO:0018298; F:GO:0016168; C:GO:0009535	F:metal ion binding; C:photosystem II; C:integral component of membrane; P:photosynthesis, light harvesting; C:photosystem I; P:protein-chromophore linkage; F:chlorophyll binding; C:chloroplast thylakoid membrane
	CA05g20700	Photosystem I light-harvesting chlorophyll a/b-binding protein	0.786853	2.25281e-10	1.04443e-07	Chlorophyll a-b binding protein 6A, chloroplastic OS=Solanum lycopersicum GN=CAB6A PE=2 SV=1	F:GO:0046872; F:GO:0031409; C:GO:0009523; C:GO:0009941; C:GO:0016021; C:GO:0009522; P:GO:0018298; F:GO:0016168; C:GO:0010287; P:GO:0009416; P:GO:0009768; C:GO:0009535	F:metal ion binding; F:pigment binding; C:photosystem II; C:chloroplast envelope; C:integral component of membrane; C:photosystem I; P:protein-chromophore linkage; F:chlorophyll binding; C:plastoglobule; P:response to light stimulus; P:photosynthesis, light harvesting in photosystem I; C:chloroplast thylakoid membrane
	CA10g02050	Chlorophyll a-b-binding protein 8, chloroplastic	0.537483	4.54129e-09	1.27975e-06	Chlorophyll a-b binding protein 8, chloroplastic OS=Solanum lycopersicum GN=CAB8 PE=3 SV=1	F:GO:0046872; F:GO:0031409; C:GO:0009523; C:GO:0009941; C:GO:0016021; C:GO:0009522; P:GO:0018298; F:GO:0016168; C:GO:0010287; P:GO:0009416; P:GO:0009768; C:GO:0009535	F:metal ion binding; F:pigment binding; C:photosystem II; C:chloroplast envelope; C:integral component of membrane; C:photosystem I; P:protein-chromophore linkage; F:chlorophyll binding; C:plastoglobule; P:response to light stimulus; P:photosynthesis, light harvesting in photosystem I; C:chloroplast thylakoid membrane
	CA07g10990	Chlorophyll a/b-binding protein	0.480687	1.06555e-06	0.000168287	Chlorophyll a-b binding protein 4, chloroplastic OS=Solanum lycopersicum GN=CAB4 PE=2 SV=1	F:GO:0046872; F:GO:0031409; C:GO:0009523; C:GO:0009941; C:GO:0016021; C:GO:0009522; P:GO:0018298; F:GO:0016168; C:GO:0010287; P:GO:0009416; P:GO:0009768; C:GO:0009535	F:metal ion binding; F:pigment binding; C:photosystem II; C:chloroplast envelope; C:integral component of membrane; C:photosystem I; P:protein-chromophore linkage; F:chlorophyll binding; C:plastoglobule; P:response to light stimulus; P:photosynthesis, light harvesting in photosystem I; C:chloroplast thylakoid membrane
	CA07g20940	Photosystem I reaction center subunit V, chloroplastic-like [Solanum tuberosum]	0.64513	4.62298e-06	0.000558331	Photosystem I reaction center subunit V, chloroplastic OS=Spinacia oleracea GN=PSAG PE=1 SV=1	C:GO:0009507; C:GO:0016021; C:GO:0009522; P:GO:0015979; F:GO:0016168	C:chloroplast; C:integral component of membrane; C:photosystem I; P:photosynthesis; F:chlorophyll binding
	CA10g01400	Light-harvesting complex I protein Lhca2	0.428233	2.67607e-05	0.00221037	Chlorophyll a-b binding protein 7, chloroplastic OS=Solanum lycopersicum GN=CAB7 PE=3 SV=1	F:GO:0046872; F:GO:0031409; C:GO:0009523; C:GO:0009941; C:GO:0016021; C:GO:0009522; P:GO:0018298; F:GO:0016168; C:GO:0010287; P:GO:0009416; P:GO:0009768; C:GO:0009535	F:metal ion binding; F:pigment binding; C:photosystem II; C:chloroplast envelope; C:integral component of membrane; C:photosystem I; P:protein-chromophore linkage; F:chlorophyll binding; C:plastoglobule; P:response to light stimulus; P:photosynthesis, light harvesting in photosystem I; C:chloroplast thylakoid membrane
	CA00g58200	Chlorophyll a-b binding protein 1	0.450268	3.57481e-05	0.0026899	Chlorophyll a-b binding protein 13, chloroplastic OS=Solanum lycopersicum GN=CAB13 PE=1 SV=1	C:GO:0009523; C:GO:0009941; F:GO:0005198; C:GO:0009522; P:GO:0009416; P:GO:0009768; C:GO:0009535; F:GO:0046872; F:GO:0031409; C:GO:0016021; P:GO:0018298; F:GO:0016168; C:GO:0010287	C:photosystem II; C:chloroplast envelope; F:structural molecule activity; C:photosystem I; P:response to light stimulus; P:photosynthesis, light harvesting in photosystem I; C:chloroplast thylakoid membrane; F:metal ion binding; F:pigment binding; C:integral component of membrane; P:protein-chromophore linkage; F:chlorophyll binding; C:plastoglobule
	CA03g29950	Chlorophyll a/b-binding protein (cab-11)	0.447548	0.000222017	0.0108532	Chlorophyll a-b binding protein P4, chloroplastic OS=Pisum sativum GN=lhcA-P4 PE=1 SV=1	F:GO:0046872; F:GO:0031409; C:GO:0009941; C:GO:0016021; C:GO:0009522; P:GO:0018298; F:GO:0016168; C:GO:0010287; P:GO:0009416; P:GO:0009768; C:GO:0009535	F:metal ion binding; F:pigment binding; C:chloroplast envelope; C:integral component of membrane; C:photosystem I; P:protein-chromophore linkage; F:chlorophyll binding; C:plastoglobule; P:response to light stimulus; P:photosynthesis, light harvesting in photosystem I; C:chloroplast thylakoid membrane
	CA07g18220	Chlorophyll a/b-binding protein	0.543407	0.000342225	0.0147259	Chlorophyll a-b binding protein 13, chloroplastic OS=Solanum lycopersicum GN=CAB13 PE=1 SV=1	F:GO:0046872; F:GO:0031409; C:GO:0009523; C:GO:0009941; C:GO:0016021; C:GO:0009522; P:GO:0018298; F:GO:0016168; C:GO:0010287; P:GO:0009416; P:GO:0009768; C:GO:0009535	F:metal ion binding; F:pigment binding; C:photosystem II; C:chloroplast envelope; C:integral component of membrane; C:photosystem I; P:protein-chromophore linkage; F:chlorophyll binding; C:plastoglobule; P:response to light stimulus; P:photosynthesis, light harvesting in photosystem I; C:chloroplast thylakoid membrane
	CA06g28140	Photosystem I reaction center subunit IV A, chloroplastic-like [Solanum lycopersicum]	0.516419	0.00111178	0.0328101	Photosystem I reaction center subunit IV A, chloroplastic OS=Nicotiana sylvestris GN=PSAEA PE=1 SV=1	P:GO:0015979; C:GO:0009538; C:GO:0009535	P:photosynthesis; C:photosystem I reaction center; C:chloroplast thylakoid membrane
	CA00g86080	Photosystem I reaction center subunit psaK	0.366156	0.00202808	0.0491404	Photosystem I reaction center subunit psaK, chloroplastic OS=Arabidopsis thaliana GN=PSAK PE=2 SV=2	C:GO:0016021; C:GO:0009522; P:GO:0015979; F:GO:0016168; C:GO:0009535	C:integral component of membrane; C:photosystem I; P:photosynthesis; F:chlorophyll binding; C:chloroplast thylakoid membrane
calvin cycle	CA03g27020	Phosphate/phosphoenolpyruvate translocator	-0.345716	0.000884891	0.0282971	Phosphoenolpyruvate/phosphate translocator 1, chloroplastic OS=Arabidopsis thaliana GN=PPT1 PE=1 SV=1	P:GO:0089722; F:GO:0015121; F:GO:0015120; C:GO:0005739; C:GO:0009941; C:GO:0016021; P:GO:0015713; P:GO:0034219	P:phosphoenolpyruvate transmembrane transport; F:phosphoenolpyruvate:phosphate antiporter activity; F:phosphoglycerate transmembrane transporter activity; C:mitochondrion; C:chloroplast envelope; C:integral component of membrane; P:phosphoglycerate transport; P:carbohydrate transmembrane transport
	CA03g34990	Rubisco subunit binding-protein beta subunit, rubb, putative	0.350615	0.00160714	0.0423403	RuBisCO large subunit-binding protein subunit beta, chloroplastic OS=Pisum sativum PE=1 SV=2	F:GO:0005524; C:GO:0005737; P:GO:0042026	F:ATP binding; C:cytoplasm; P:protein refolding
	CA02g05860	Fructose-bisphosphate aldolase	-0.724812	3.22338e-06	0.000406372	Probable fructose-bisphosphate aldolase 2, chloroplastic OS=Arabidopsis thaliana GN=FBA2 PE=1 SV=2
	CA12g18170	Glyceraldehyde-3-phosphate dehydrogenase B	-0.747076	9.97678e-05	0.00582871	Glyceraldehyde-3-phosphate dehydrogenase B, chloroplastic OS=Pisum sativum GN=GAPB PE=2 SV=2	C:GO:0009507; F:GO:0050661; F:GO:0051287; P:GO:0055114; P:GO:0006006; F:GO:0016620	C:chloroplast; F:NADP binding; F:NAD binding; P:oxidation-reduction process; P:glucose metabolic process; F:oxidoreductase activity, acting on the aldehyde or oxo group of donors, NAD or NADP as acceptor
	CA07g06700	Detected protein of confused Function	-0.33418	0.0024301	0.055936	Plasma membrane ATPase 4 OS=Nicotiana plumbaginifolia GN=PMA4 PE=2 SV=1	C:GO:0005887; F:GO:0005524; P:GO:0051453; F:GO:0046872; C:GO:0043231; P:GO:1902600; F:GO:0008553; P:GO:0006754	C:integral component of plasma membrane; F:ATP binding; P:regulation of intracellular pH; F:metal ion binding; C:intracellular membrane-bounded organelle; P:hydrogen ion transmembrane transport; F:hydrogen-exporting ATPase activity, phosphorylative mechanism; P:ATP biosynthetic process
auxin metabolic process	CA10g12410	Indole-3-acetamide hydrolase	1.11798	1.18613e-15	1.42059e-12	Amidase 1 OS=Arabidopsis thaliana GN=AMI1 PE=1 SV=1	P:GO:0009684; F:GO:0004040; C:GO:0005829; F:GO:0043864; F:GO:0016884	P:indoleacetic acid biosynthetic process; F:amidase activity; C:cytosol; F:indoleacetamide hydrolase activity; F:carbon-nitrogen ligase activity, with glutamine as amido-N-donor
	CA10g03430	Indole-3-acetic acid-amido synthetase GH3.5, putative	0.820576	1.38541e-08	3.6202e-06	Probable indole-3-acetic acid-amido synthetase GH3.5 OS=Oryza sativa subsp. japonica GN=GH3.5 PE=2 SV=1
	CA10g12020	IAA-amino acid hydrolase	-0.550494	0.000117879	0.00649103	IAA-amino acid hydrolase ILR1-like 7 OS=Oryza sativa subsp. japonica GN=ILL7 PE=2 SV=1	P:GO:0008152; F:GO:0016787	P:metabolic process; F:hydrolase activity
	CA11g06980	IAA-amino acid hydrolase ILR1, putative	-0.778722	0.000123099	0.00670146	IAA-amino acid hydrolase ILR1-like 6 OS=Arabidopsis thaliana GN=ILL6 PE=2 SV=2	P:GO:0008152; C:GO:0016021; F:GO:0016787	P:metabolic process; C:integral component of membrane; F:hydrolase activity
auxin-activated signaling pathway	CA04g04240	Auxin response factor 8	-0.331577	0.000171977	0.00882731	Auxin response factor 8 OS=Arabidopsis thaliana GN=ARF8 PE=2 SV=2	C:GO:0005634; F:GO:0003677; P:GO:0006351; P:GO:0009908; P:GO:0006355; P:GO:0009734	C:nucleus; F:DNA binding; P:transcription, DNA-templated; P:flower development; P:regulation of transcription, DNA-templated; P:auxin-activated signaling pathway
	CA03g31230	Auxin response factor 2	-0.424664	0.000386023	0.0161277	Auxin response factor 2 OS=Arabidopsis thaliana GN=ARF2 PE=1 SV=2	C:GO:0005634; F:GO:0003677; P:GO:0006351; P:GO:0006355; P:GO:0009734	C:nucleus; F:DNA binding; P:transcription, DNA-templated; P:regulation of transcription, DNA-templated; P:auxin-activated signaling pathway
	CA10g08760	LAX1 protein	-0.662162	2.01735e-05	0.00180099	Auxin transporter-like protein 2 OS=Medicago truncatula GN=LAX2 PE=2 SV=1	C:GO:0016021; F:GO:0015171; C:GO:0005886; P:GO:0003333	C:integral component of membrane; F:amino acid transmembrane transporter activity; C:plasma membrane; P:amino acid transmembrane transport
	CA10g05890	Ubiquitin-conjugating enzyme E2-17 kDa isoform 2 [Vitis vinifera]	-0.831126	3.86808e-10	1.73725e-07	Ubiquitin-conjugating enzyme E2-17 kDa OS=Solanum lycopersicum PE=2 SV=1	F:GO:0004842; F:GO:0005524; C:GO:0005886; F:GO:0016874; P:GO:0006511; P:GO:0016567	F:ubiquitin-protein transferase activity; F:ATP binding; C:plasma membrane; F:ligase activity; P:ubiquitin-dependent protein catabolic process; P:protein ubiquitination
	CA09g02080	Auxin-induced protein X10A-like [Solanum lycopersicum]	0.472256	0.00118619	0.0338924	Auxin-responsive protein SAUR32 OS=Arabidopsis thaliana GN=SAUR32 PE=2 SV=1	P:GO:0009733	P:response to auxin
	CA09g14490	Auxin response factor 6	-0.493966	0.000602687	0.0219287	Auxin response factor 6 OS=Arabidopsis thaliana GN=ARF6 PE=1 SV=2	C:GO:0005634; F:GO:0003677; P:GO:0006351; P:GO:0006355; P:GO:0009734	C:nucleus; F:DNA binding; P:transcription, DNA-templated; P:regulation of transcription, DNA-templated; P:auxin-activated signaling pathway
	CA05g14990	Glutathione S-transferase	0.825005	1.40869e-07	2.93416e-05	Glutathione S-transferase OS=Hyoscyamus muticus PE=1 SV=1	C:GO:0005737; P:GO:0006749; F:GO:0004364; P:GO:0009734	C:cytoplasm; P:glutathione metabolic process; F:glutathione transferase activity; P:auxin-activated signaling pathway
	CA06g27520	Transport inhibitor response 1 TIR1(auxin receptor)	-0.559411	0.000164091	0.00848314	Protein TRANSPORT INHIBITOR RESPONSE 1 OS=Arabidopsis thaliana GN=TIR1 PE=1 SV=2	F:GO:0000822; P:GO:0009734	F:inositol hexakisphosphate binding; P:auxin-activated signaling pathway
lipid metabolic process	CA01g29960	GDSL-motif lipase/hydrolase family protein	-1.02085	7.64932e-12	5.23505e-09	GDSL esterase/lipase At5g03980 OS=Arabidopsis thaliana GN=At5g03980 PE=2 SV=1	F:GO:0016788	F:oxidoreductase activity; F:calcium ion binding; P:oxidation-reduction process
	CA01g09510	14-kDa proline-rich protein DC2.15-like [Solanum lycopersicum]	0.625262	4.55733e-11	2.51915e-08	14-kDa proline-rich protein DC2.15 OS=Daucus carota PE=2 SV=1	P:GO:0006869; F:GO:0008289; C:GO:0005576; C:GO:0009535	P:lipid transport; F:lipid binding; C:extracellular region; C:chloroplast thylakoid membrane
	CA07g20130	Calcium-dependent lipid-binding family protein isoform 1 [Theobroma cacao]	0.459881	4.93886e-06	0.000586622	C2 domain-containing family
	CA12g20940	Soluble diacylglycerol acyltransferase	0.424301	4.57027e-05	0.00325168	UPF0396 CG6066	F:GO:0003954; F:GO:0010181; F:GO:0051287; P:GO:0019432; C:GO:0005829; F:GO:0004144; F:GO:0051539; P:GO:0009060	F:NADH dehydrogenase activity; F:FMN binding; F:NAD binding; P:triglyceride biosynthetic process; C:cytosol; F:diacylglycerol O-acyltransferase activity; F:4 iron, 4 sulfur cluster binding; P:aerobic respiration
	CA00g54050	Choline/ethanolamine kinase, putative	0.577149	4.6352e-05	0.00326554	K	F:GO:0016773; F:GO:0016301; P:GO:0006796	F:phosphotransferase activity, alcohol group as acceptor; F:kinase activity; P:phosphate-containing compound metabolic process
	CA07g11210	GDSL esterase/lipase At2g04570-like [Solanum tuberosum]	0.658156	5.23653e-05	0.00360093
	CA06g11080	Lipase	0.432859	0.000235682	0.011385	Lipase OS=Rhizomucor miehei PE=1 SV=2	P:GO:0006629; F:GO:0016787	P:lipid metabolic process; F:hydrolase activity
	CA06g05330	Phosphoinositide-specific phospholipase C	-0.391913	0.000541798	0.0207126	Phosphoinositide phospholipase C 4 OS=Arabidopsis thaliana GN=PLC4 PE=2 SV=2	F:GO:0004435; P:GO:0016042; F:GO:0004871; C:GO:0005622; P:GO:0035556	F:phosphatidylinositol phospholipase C activity; P:lipid catabolic process; F:signal transducer activity; C:intracellular; P:intracellular signal transduction
	CA03g36010	GDSL esterase	0.423749	0.000675728	0.0235718	GDSL esterase/lipase APG OS=Arabidopsis thaliana GN=APG PE=1 SV=1	F:GO:0016788; F:GO:0052886; C:GO:0048046; P:GO:0055114; P:GO:0052889; F:GO:0052887	F:hydrolase activity, acting on ester bonds; F:9,9'-dicis-carotene:quinone oxidoreductase activity; C:apoplast; P:oxidation-reduction process; P:9,9'-di-cis-zeta-carotene desaturation to 7,9,7',9'-tetra-cis-lycopene; F:7,9,9'-tricis-neurosporene:quinone oxidoreductase activity
	CA10g15760	Alpha/beta-Hydrolases superfamily protein isoform 1 [Theobroma cacao]	-0.564923	0.000930582	0.0292665	Probable 1-acylglycerol-3-phosphate O-acyltransferase OS=Oryza sativa subsp. japonica GN=Os09g0520200 PE=3 SV=3	F:GO:0004623; F:GO:0042171; P:GO:0055089; P:GO:0070328; P:GO:0055091	F:phospholipase A2 activity; F:lysophosphatidic acid acyltransferase activity; P:fatty acid homeostasis; P:triglyceride homeostasis; P:phospholipid homeostasis
	CA03g25170	CA03g25170 PREDICTED: GDSL esterase/lipase At3g48460-like [Solanum tuberosum]	0.451593	0.00125567	0.0353764	GDSL esterase/lipase At3g48460 OS=Arabidopsis thaliana GN=At3g48460 PE=2 SV=1	F:GO:0016788	F:hydrolase activity, acting on ester bonds
	CA02g18530	Aspartic proteinase	0.348335	0.00109129	0.0326435	Aspartic proteinase OS=Cucurbita pepo PE=2 SV=1	F:GO:0004190; P:GO:0006508; P:GO:0006629	F:aspartic-type endopeptidase activity; P:proteolysis; P:lipid metabolic process
	CA05g14240	Catalytic, putative	0.406523	0.00114206	0.0332973	Putative lipase YOR059C OS=Saccharomyces cerevisiae (strain ATCC 204508 / S288c) GN=YOR059C PE=1 SV=1	P:GO:0044255; F:GO:0052689	P:cellular lipid metabolic process; F:carboxylic ester hydrolase activity
	CA07g04480	1-Phosphatidylinositol-3-phosphate 5-kinase FAB1B-like isoform X1 [Solanum tuberosum]	-0.434098	0.00122536	0.0347602	1-Phosphatidylinositol-3-phosphate 5-kinase FAB1B OS=Arabidopsis thaliana GN=FAB1B PE=2 SV=1	F:GO:0005524; F:GO:0000285; C:GO:0005768; F:GO:0046872; P:GO:0007033; P:GO:0046854; P:GO:0010256	F:ATP binding; F:1-phosphatidylinositol-3-phosphate 5-kinase activity; C:endosome; F:metal ion binding; P:vacuole organization; P:phosphatidylinositol phosphorylation; P:endomembrane system organization
	CA03g25170	GDSL esterase/lipase At3g48460-like [Solanum tuberosum]	0.451593	0.00125567	0.0353764	GDSL esterase/lipase At3g48460 OS=Arabidopsis thaliana GN=At3g48460 PE=2 SV=1	F:GO:0016788	F:hydrolase activity, acting on ester bonds
	CA03g37030	Fyve finger-containing phosphoinositide kinase, fyv1, putative	-0.422593	0.00154609	0.0413788	1-Phosphatidylinositol-3-phosphate 5-kinase FAB1B OS=Arabidopsis thaliana GN=FAB1B PE=2 SV=1	F:GO:0005524; F:GO:0016307; F:GO:0046872; P:GO:0046854	F:ATP binding; F:phosphatidylinositol phosphate kinase activity; F:metal ion binding; P:phosphatidylinositol phosphorylation
	CA02g14490	PLC-like phosphodiesterases superfamily protein isoform 1	0.532684	0.00201039	0.0489716	PI-PLC X domain-containing protein At5g67130 OS=Arabidopsis thaliana GN=At5g67130 PE=1 SV=1	P:GO:0006629; C:GO:0016021; F:GO:0008081; C:GO:0046658	P:lipid metabolic process; C:integral component of membrane; F:phosphoric diester hydrolase activity; C:anchored component of plasma membrane
carotenoid biosynthetic process	CA02g23380	Cytokinin hydroxylase-like	-1.12967	4.43564e-10	1.87497e-07	Cytokinin hydroxylase OS=Arabidopsis thaliana GN=CYP735A1 PE=1 SV=1	F:GO:0005506; F:GO:0016705; P:GO:0055114; F:GO:0004497; F:GO:0020037	F:iron ion binding; F:oxidoreductase activity, acting on paired donors, with incorporation or reduction of molecular oxygen; P:oxidation-reduction process; F:monooxygenase activity; F:heme binding
	CA03g25820	Beta-carotene hydroxylase 2	-0.686125	0.00011171	0.00630478	Beta-carotene hydroxylase 1, chloroplastic OS=Capsicum annuum GN=CA1 PE=1 SV=1	P:GO:0016117; F:GO:0005506; F:GO:0016491; C:GO:0031969; C:GO:0016021; P:GO:0055114; P:GO:0006633; F:GO:0016787	P:carotenoid biosynthetic process; F:iron ion binding; F:oxidoreductase activity; C:chloroplast membrane; C:integral component of membrane; P:oxidation-reduction process; P:fatty acid biosynthetic process; F:hydrolase activity
	CA04g20120	Geranylgeranyl pyrophosphate synthase	0.397118	0.00165705	0.0431434	Geranylgeranyl pyrophosphate synthase, chloroplastic OS=Capsicum annuum GN=GGPS1 PE=3 SV=1	F:GO:0004337; P:GO:0016117; C:GO:0009507; P:GO:0033386; F:GO:0046872; P:GO:0033384; F:GO:0004161; F:GO:0004311; P:GO:0045337	F:geranyltranstransferase activity; P:carotenoid biosynthetic process; C:chloroplast; P:geranylgeranyl diphosphate biosynthetic process; F:metal ion binding; P:geranyl diphosphate biosynthetic process; F:dimethylallyltranstransferase activity; F:farnesyltranstransferase activity; P:farnesyl diphosphate biosynthetic process
	CA01g08570	Cutin-deficient 1 protein	0.577197	0.000737248	0.0247564	GDSL esterase/lipase At5g33370 OS=Arabidopsis thaliana GN=At5g33370 PE=2 SV=1	F:GO:0052886; F:GO:0016298; P:GO:0055114; P:GO:0052889; F:GO:0052887	F:9,9'-dicis-carotene:quinone oxidoreductase activity; F:lipase activity; P:oxidation-reduction process; P:9,9'-di-cis-zeta-carotene desaturation to 7,9,7',9'-tetra-cis-lycopene; F:7,9,9'-tricis-neurosporene:quinone oxidoreductase activity
	CA04g20120	Geranylgeranyl pyrophosphate synthase	0.397118	0.00165705	0.0431434	Geranylgeranyl pyrophosphate synthase, chloroplastic OS=Capsicum annuum GN=GGPS1 PE=3 SV=1	F:GO:0004337; P:GO:0016117; C:GO:0009507; P:GO:0033386; F:GO:0046872; P:GO:0033384; F:GO:0004161; F:GO:0004311; P:GO:0045337	F:geranyltranstransferase activity; P:carotenoid biosynthetic process; C:chloroplast; P:geranylgeranyl diphosphate biosynthetic process; F:metal ion binding; P:geranyl diphosphate biosynthetic process; F:dimethylallyltranstransferase activity; F:farnesyltranstransferase activity; P:farnesyl diphosphate biosynthetic process
fatty acid metabolism	CA10g11100	Acyl-CoA oxidase 4	1.38226	3.21516e-25	9.24167e-22	Acyl-CoA oxidase 4, peroxisomal OS=Arabidopsis thaliana GN=ACX4 PE=1 SV=1	F:GO:0003995; C:GO:0005777; P:GO:0033539; F:GO:0000062; F:GO:0050660; F:GO:0009055; F:GO:0052890; P:GO:0055088	F:acyl-CoA dehydrogenase activity; C:peroxisome; P:fatty acid beta-oxidation using acyl-CoA dehydrogenase; F:fatty-acyl-CoA binding; F:flavin adenine dinucleotide binding; F:electron carrier activity; F:oxidoreductase activity, acting on the CH-CH group of donors, with a flavin as acceptor; P:lipid homeostasis
	CA06g11050	Acyl carrier protein 1, chloroplastic-like [Solanum tuberosum]	0.7726	7.50312e-10	3.0737e-07	Acyl carrier protein 1, chloroplastic OS=Casuarina glauca GN=ACP1 PE=2 SV=1	F:GO:0031177; P:GO:0006633	F:phosphopantetheine binding; P:fatty acid biosynthetic process
	CA06g07710	Omega-3 fatty acid desaturase	-0.706708	1.54489e-05	0.00149015	Omega-3 fatty acid desaturase, chloroplastic OS=Sesamum indicum GN=FAD7 PE=2 SV=1	P:GO:0006636; C:GO:0031969; F:GO:0016717; C:GO:0016021; P:GO:0055114	P:unsaturated fatty acid biosynthetic process; C:chloroplast membrane; F:oxidoreductase activity, acting on paired donors, with oxidation of a pair of donors resulting in the reduction of molecular oxygen to two molecules of water; C:integral component of membrane; P:oxidation-reduction process
	CA06g03790	3-Ketoacyl-CoA synthase	0.530365	0.000960048	0.0297367	3-Ketoacyl-CoA synthase 12 OS=Arabidopsis thaliana GN=KCS12 PE=2 SV=1	F:GO:0016747; C:GO:0016021; P:GO:0006633	F:transferase activity, transferring acyl groups other than amino-acyl groups; C:integral component of membrane; P:fatty acid biosynthetic process
	CA11g19230	Os05g0125500 protein	0.376333	0.00220889	0.0520429	Isovaleryl-CoA dehydrogenase, mitochondrial OS=Solanum tuberosum GN=IVD PE=1 SV=2	F:GO:0008470; P:GO:1902196; F:GO:0005524; P:GO:0033539; C:GO:0005759; F:GO:0000062; F:GO:0050660; F:GO:0009055; F:GO:0052890; P:GO:0055088; P:GO:1902198; P:GO:0006552	F:isovaleryl-CoA dehydrogenase activity; P:isovaleryl-CoA(4-) catabolic process; F:ATP binding; P:fatty acid beta-oxidation using acyl-CoA dehydrogenase; C:mitochondrial matrix; F:fatty-acyl-CoA binding; F:flavin adenine dinucleotide binding; F:electron carrier activity; F:oxidoreductase activity, acting on the CH-CH group of donors, with a flavin as acceptor; P:lipid homeostasis; P:3-methylbut-2…
	CA08g06060	Peroxisomal fatty acid beta-oxidation multifunctional protein AIM1-like [Solanum tuberosum]	-0.687173	1.32305e-05	0.00130239	Peroxisomal fatty acid beta-oxidation multifunctional protein AIM1 OS=Arabidopsis thaliana GN=AIM1 PE=1 SV=1
	CA06g07710	Omega-3 fatty acid desaturase	-0.706708	1.54489e-05	0.00149015	Omega-3 fatty acid desaturase, chloroplastic OS=Sesamum indicum GN=FAD7 PE=2 SV=1	P:GO:0006636; C:GO:0031969; F:GO:0016717; C:GO:0016021; P:GO:0055114	P:unsaturated fatty acid biosynthetic process; C:chloroplast membrane; F:oxidoreductase activity, acting on paired donors, with oxidation of a pair of donors resulting in the reduction of molecular oxygen to two molecules of water; C:integral component of membrane; P:oxidation-reduction process
	CA10g13530	CYP86A33 fatty acid omega-hydroxylase	0.706222	0.000547588	0.0208199	Cytochrome P450 86A1 OS=Arabidopsis thaliana GN=CYP86A1 PE=1 SV=2
	CA06g03790	3-Ketoacyl-CoA synthase	0.530365	0.000960048	0.0297367	3-Ketoacyl-CoA synthase 12 OS=Arabidopsis thaliana GN=KCS12 PE=2 SV=1	F:GO:0016747; C:GO:0016021; P:GO:0006633	F:transferase activity, transferring acyl groups other than amino-acyl groups; C:integral component of membrane; P:fatty acid biosynthetic process
trehalose biosynthetic process	CA07g00130	Trehalose-6-phosphate synthase	-0.974361	9.525e-08	2.04318e-05	Probable alpha,alpha-trehalose-phosphate synthase [UDP-forming] 11 OS=Arabidopsis thaliana GN=TPS11 PE=2 SV=1	F:GO:0003824; C:GO:0005739; C:GO:0005829; P:GO:0005992	F:catalytic activity; C:mitochondrion; C:cytosol; P:trehalose biosynthetic process
	CA02g13420	Trehalose-6-phosphate synthase	-0.751249	5.20793e-07	9.35604e-05	Probable alpha,alpha-trehalose-phosphate synthase [UDP-forming] 7 OS=Arabidopsis thaliana GN=TPS7 PE=1 SV=1	F:GO:0003825; F:GO:0004805; P:GO:0005992; P:GO:0016311	F:alpha,alpha-trehalose-phosphate synthase (UDP-forming) activity; F:trehalose-phosphatase activity; P:trehalose biosynthetic process; P:dephosphorylation
	CA08g01320	Trehalose-6-phosphate synthase	-0.756178	2.98283e-06	0.000399591	Alpha,alpha-trehalose-phosphate synthase [UDP-forming] 6 OS=Arabidopsis thaliana GN=TPS6 PE=1 SV=2	F:GO:0003825; F:GO:0004805; P:GO:0005992; P:GO:0016311	F:alpha,alpha-trehalose-phosphate synthase (UDP-forming) activity; F:trehalose-phosphatase activity; P:trehalose biosynthetic process; P:dephosphorylation
	CA07g16650	Trehalose-6-phosphate synthase	-0.425522	0.000886007	0.0282971	Alpha,alpha-trehalose-phosphate synthase [UDP-forming] 1 OS=Arabidopsis thaliana GN=TPS1 PE=1 SV=1	F:GO:0003825; P:GO:0005992	F:alpha,alpha-trehalose-phosphate synthase (UDP-forming) activity; P:trehalose biosynthetic process
	CA11g07350	Trehalose-6-phosphate synthase, putative	-0.417627	0.0015202	0.0409145	Probable alpha,alpha-trehalose-phosphate synthase [UDP-forming] 9 OS=Arabidopsis thaliana GN=TPS9 PE=2 SV=1	F:GO:0003824; P:GO:0005992	F:catalytic activity; P:trehalose biosynthetic process
cell division	CA02g26000	Detected protein of unknown function	-0.632824	1.31824e-05	0.00130239	Cell division cycle-associated 7-like protein OS=Mus musculus GN=Cdca7l PE=1 SV=1		C:extracellular space; F:cysteine-type endopeptidase activity; P:proteolysis involved in cellular protein catabolic process; C:lysosome
	CA03g21710	U3 small nucleolar RNA-associated protein, putative	-0.573264	2.04742e-05	0.00181639	Transducin beta-like protein 3 OS=Rattus norvegicus GN=Tbl3 PE=2 SV=1
	CA09g00970	FtsZ protein	0.356392	0.000701123	0.0241065	Cell division protein FtsZ homolog 2-1, chloroplastic OS=Arabidopsis thaliana GN=FTSZ2-1 PE=1 SV=2	F:GO:0005525; C:GO:0009507; F:GO:0003924	F:GTP binding; C:chloroplast; F:GTPase activity
protein binding	CA02g20570	Unknown protein	0.920859	1.44802e-10	7.43249e-08	Rhodanese-like domain-containing protein 15, chloroplastic OS=Arabidopsis thaliana GN=STR15 PE=2 SV=1	F:GO:0005515; F:GO:0004792	F:protein binding; F:thiosulfate sulfurtransferase activity
	CA03g25710	mRNA, clone: RTFL01-28-H06	0.993916	4.87129e-08	1.1292e-05	Heat shock protein 83 OS=Ipomoea nil GN=HSP83A PE=2 SV=1	F:GO:0005524; F:GO:0051082; P:GO:0006457; P:GO:0006950	F:ATP binding; F:unfolded protein binding; P:protein folding; P:response to stress
	CA08g11740	BHLH domain class transcription factor	0.948501	3.00804e-06	0.000399591	Transcription factor bHLH96 OS=Arabidopsis thaliana GN=BHLH96 PE=2 SV=1	F:GO:0046983	F:protein dimerization activity
	CA06g00330	Detected protein of unknown function	0.65288	8.62285e-06	0.000935348	DnaJ protein ERDJ3B OS=Arabidopsis thaliana GN=ERDJ3B PE=1 SV=1	F:GO:0051082; P:GO:0006457	F:unfolded protein binding; P:protein folding
	CA11g07460	Serine/threonine-protein kinase WNK-related [Theobroma cacao]	0.484339	8.77198e-06	0.000940828	Transcription factor EMB1444 OS=Arabidopsis thaliana GN=EMB1444 PE=2 SV=1	C:GO:0005829; F:GO:0004674; P:GO:0006468; P:GO:0035556	C:cytosol; F:protein serine/threonine kinase activity; P:protein phosphorylation; P:intracellular signal transduction
	CA02g05240	Somatic embryogenesis receptor kinase, putative	-0.766822	3.50376e-05	0.00266434	Proline-rich receptor-like protein kinase PERK4 OS=Arabidopsis thaliana GN=PERK4 PE=1 SV=1	F:GO:0005524; C:GO:0016021; F:GO:0004674; P:GO:0006468	F:ATP binding; C:integral component of membrane; F:protein serine/threonine kinase activity; P:protein phosphorylation
	CA12g07790	Calcium-dependent protein kinase 2	-0.497091	3.92483e-05	0.00290761	Calcium-dependent protein kinase 1 OS=Arabidopsis thaliana GN=CPK1 PE=1 SV=1	C:GO:0005634; F:GO:0005524; F:GO:0005516; P:GO:0009738; C:GO:0005737; F:GO:0005509; P:GO:0046777; F:GO:0004683; P:GO:0018105; C:GO:0005886; P:GO:0035556; F:GO:0009931	C:nucleus; F:ATP binding; F:calmodulin binding; P:abscisic acid-activated signaling pathway; C:cytoplasm; F:calcium ion binding; P:protein autophosphorylation; F:calmodulin-dependent protein kinase activity; P:peptidyl-serine phosphorylation; C:plasma membrane; P:intracellular signal transduction; F:calcium-dependent protein serine/threonine kinase activity
	CA06g05770	Heat shock protein 83-like [Cucumis sativus]	0.808546	3.97949e-05	0.00293298	Heat shock protein 83 OS=Ipomoea nil GN=HSP83A PE=2 SV=1	F:GO:0005524; C:GO:0005737; F:GO:0051082; P:GO:0006457; P:GO:0006950	F:ATP binding; C:cytoplasm; F:unfolded protein binding; P:protein folding; P:response to stress
	CA04g17580	Peptidylprolyl isomerase, putative	0.468953	0.00014582	0.0077333	70-kDa peptidyl-prolyl isomerase OS=Triticum aestivum GN=FKBP70 PE=1 SV=1	C:GO:0005789; F:GO:0003755; F:GO:0005528; P:GO:0061077; P:GO:0000413	C:endoplasmic reticulum membrane; F:peptidyl-prolyl cis-trans isomerase activity; F:FK506 binding; P:chaperone-mediated protein folding; P:protein peptidyl-prolyl isomerization
	CA09g10060	Heat shock protein binding protein, putative	0.509025	0.000184909	0.00925962	DnaJ protein ERDJ3A OS=Arabidopsis thaliana GN=ERDJ3A PE=1 SV=1	C:GO:0005788; P:GO:0009408; C:GO:0009506; P:GO:0009860; F:GO:0016491; P:GO:0055114	C:endoplasmic reticulum lumen; P:response to heat; C:plasmodesma; P:pollen tube growth; F:oxidoreductase activity; P:oxidation-reduction process
	CA05g16710	CBL-interacting serine/threonine-protein kinase, putative	-0.460543	0.000269813	0.0126311	CBL-interacting serine/threonine-protein kinase 1 OS=Arabidopsis thaliana GN=CIPK1 PE=1 SV=2	C:GO:0005634; F:GO:0005524; C:GO:0005737; F:GO:0004674; P:GO:0006468; P:GO:0035556	C:nucleus; F:ATP binding; C:cytoplasm; F:protein serine/threonine kinase activity; P:protein phosphorylation; P:intracellular signal transduction
	CA03g25340	Protein binding protein, putative	-0.714817	0.000350628	0.0149977	BTB/POZ and TAZ domain-containing protein 1 OS=Arabidopsis thaliana GN=BT1 PE=1 SV=1	C:GO:0005634; F:GO:0004402; F:GO:0008270; F:GO:0003712; P:GO:0006355; P:GO:0016573	C:nucleus; F:histone acetyltransferase activity; F:zinc ion binding; F:transcription cofactor activity; P:regulation of transcription, DNA-templated; P:histone acetylation
	CA10g09720	CDPK11	-0.403657	0.000527455	0.0203779	Calcium-dependent protein kinase 4 OS=Solanum tuberosum GN=CPK4 PE=2 SV=1	C:GO:0005634; F:GO:0005524; F:GO:0005516; P:GO:0009738; C:GO:0005737; F:GO:0005509; P:GO:0046777; F:GO:0004683; P:GO:0018105; C:GO:0005886; P:GO:0035556; F:GO:0009931	C:nucleus; F:ATP binding; F:calmodulin binding; P:abscisic acid-activated signaling pathway; C:cytoplasm; F:calcium ion binding; P:protein autophosphorylation; F:calmodulin-dependent protein kinase activity; P:peptidyl-serine phosphorylation; C:plasma membrane; P:intracellular signal transduction; F:calcium-dependent protein serine/threonine kinase activity
	CA05g17350	CA05g17350 Chaperone protein dnaJ 20, chloroplast, putative	0.675243	2.16621e-08	5.4619e-06	Chaperone protein dnaJ 20, chloroplastic OS=Arabidopsis thaliana GN=ATJ20 PE=1 SV=2
	CA06g04120	PREDICTED:	0.492537	0.000686104	0.0237607	Probable histone H2B.1 OS=Medicago truncatula PE=3 SV=3	F:GO:0003677; F:GO:0046982; C:GO:0000788; P:GO:0006334	F:DNA binding; F:protein heterodimerization activity; C:nuclear nucleosome; P:nucleosome assembly
	CA05g06470	Probable LRR receptor-like serine/threonine-protein kinase At3g47570-like [Solanum tuberosum]	-0.603951	0.000913863	0.0289834	LRR receptor-like serine/threonine-protein kinase FLS2 OS=Arabidopsis thaliana GN=FLS2 PE=1 SV=1	F:GO:0005524; C:GO:0016021; F:GO:0004674; P:GO:0006468	F:ATP binding; C:integral component of membrane; F:protein serine/threonine kinase activity; P:protein phosphorylation
	CA03g19860	ATP-dependent Clp protease ATP-binding subunit clpX-like, mitochondrial-like isoform X2 [Citrus sinensis]	0.387849	0.00116248	0.0335691	CLP protease regulatory subunit CLPX1, mitochondrial OS=Arabidopsis thaliana GN=CLPX1 PE=2 SV=1	F:GO:0005524; C:GO:0005759; P:GO:0030163; P:GO:0006508; F:GO:0051082; F:GO:0004176; P:GO:0006457	F:ATP binding; C:mitochondrial matrix; P:protein catabolic process; P:proteolysis; F:unfolded protein binding; F:ATP-dependent peptidase activity; P:protein folding
	CA04g21920	Heat shock protein 90	0.409123	0.00126429	0.0354889	Endoplasmin homolog OS=Catharanthus roseus GN=HSP90 PE=2 SV=1	F:GO:0005524; F:GO:0051082; P:GO:0006457; P:GO:0006950	F:ATP binding; F:unfolded protein binding; P:protein folding; P:response to stress
	CA06g26470	Peptidyl-prolyl cis-trans isomerase	0.386781	0.0016436	0.0428708	Peptidyl-prolyl cis-trans isomerase FKBP20-1 OS=Arabidopsis thaliana GN=FKBP20-1 PE=1 SV=1	C:GO:0005789; F:GO:0003755; F:GO:0005528; P:GO:0061077; P:GO:0000413	C:endoplasmic reticulum membrane; F:peptidyl-prolyl cis-trans isomerase activity; F:FK506 binding; P:chaperone-mediated protein folding; P:protein peptidyl-prolyl isomerization
	CA05g16570	Probable protein phosphatase 2C 49-like [Solanum tuberosum]	0.565493	0.00193757	0.0476959	Probable protein phosphatase 2C 49 OS=Arabidopsis thaliana GN=At3g62260 PE=2 SV=1	F:GO:0004722; F:GO:0046872; P:GO:0006470	F:protein serine/threonine phosphatase activity; F:metal ion binding; P:protein dephosphorylation
protein catabolic process	CA10g05890	Ubiquitin-conjugating enzyme E2-17 kDa isoform 2 [Vitis vinifera]	-0.831126	3.86808e-10	1.73725e-07	Ubiquitin-conjugating enzyme E2-17 kDa OS=Solanum lycopersicum PE=2 SV=1	F:GO:0004842; F:GO:0005524; C:GO:0005886; F:GO:0016874; P:GO:0006511; P:GO:0016567	F:ubiquitin-protein transferase activity; F:ATP binding; C:plasma membrane; F:ligase activity; P:ubiquitin-dependent protein catabolic process; P:protein ubiquitination
	CA00g85850	Unknown protein	1.53936	2.7781e-46	3.99268e-42	Proteinase inhibitor I-B OS=Nicotiana tabacum GN=TIMPA PE=2 SV=1	F:GO:0030414; P:GO:0010466	F:peptidase inhibitor activity; P:negative regulation of peptidase activity
	CA02g14050	Oryzain alpha chain-like [Solanum tuberosum]	-0.967695	3.66265e-07	6.83632e-05	Xylem cysteine proteinase 2 OS=Arabidopsis thaliana GN=XCP2 PE=2 SV=2	C:GO:0005615; F:GO:0004197; P:GO:0051603; C:GO:0005764	C:extracellular space; F:cysteine-type endopeptidase activity; P:proteolysis involved in cellular protein catabolic process; C:lysosome
	CA00g63840	Serine carboxypeptidase, putative	-0.987864	7.22869e-07	0.000119415	Serine carboxypeptidase-like 31 OS=Arabidopsis thaliana GN=SCPL31 PE=2 SV=2	C:GO:0016021; F:GO:0004185; P:GO:0051603	C:integral component of membrane; F:serine-type carboxypeptidase activity; P:proteolysis involved in cellular protein catabolic process
	CA00g50530	Cathepsin B-like cysteine proteinase	0.807627	1.83312e-06	0.000271604	Cathepsin B OS=Macaca fascicularis GN=CTSB PE=2 SV=1	C:GO:0005615; P:GO:0050790; F:GO:0004197; P:GO:0051603; C:GO:0005764	C:extracellular space; P:regulation of catalytic activity; F:cysteine-type endopeptidase activity; P:proteolysis involved in cellular protein catabolic process; C:lysosome
	CA08g03360	Eukaryotic aspartyl protease family protein, putative isoform 1 [Theobroma cacao]	-0.589371	3.69907e-06	0.000460665	Protein ASPARTIC PROTEASE IN GUARD CELL 1 OS=Arabidopsis thaliana GN=ASPG1 PE=1 SV=1	F:GO:0004190; P:GO:0030163; P:GO:0006508	F:aspartic-type endopeptidase activity; P:protein catabolic process; P:proteolysis
	CA06g24560	Spotted leaf protein, putative	-0.552849	3.99826e-06	0.00049043	U-box domain-containing protein 13 OS=Arabidopsis thaliana GN=PUB13 PE=1 SV=1	C:GO:0005634; F:GO:0004842; C:GO:0005737; P:GO:0016567	C:nucleus; F:ubiquitin-protein transferase activity; C:cytoplasm; P:protein ubiquitination
	CA06g28290	Galactose oxidase/kelch repeat superfamily protein isoform 1 [Theobroma cacao]	0.916912	9.85778e-06	0.00102664	F-box/kelch-repeat protein At3g24760 OS=Arabidopsis thaliana GN=At3g24760 PE=2 SV=1	F:GO:0004842; P:GO:0031146; C:GO:0019005	F:ubiquitin-protein transferase activity; P:SCF-dependent proteasomal ubiquitin-dependent protein catabolic process; C:SCF ubiquitin ligase complex
	CA03g19120	Ubiquitin-conjugating enzyme E2 10-like isoform 1 [Fragaria vesca] subsp. vesca	-0.503855	1.71233e-05	0.00163197	SUMO-conjugating enzyme UBC9 OS=Arabidopsis thaliana GN=UBC9 PE=1 SV=1	F:GO:0004842; F:GO:0005524; C:GO:0005737; P:GO:0016925; F:GO:0016874; P:GO:0006511	F:ubiquitin-protein transferase activity; F:ATP binding; C:cytoplasm; P:protein sumoylation; F:ligase activity; P:ubiquitin-dependent protein catabolic process
	CA07g14190	Protein phosphatase 2C	-0.556215	1.84977e-05	0.00172801	Probable protein phosphatase 2C 58 OS=Arabidopsis thaliana GN=At4g28400 PE=2 SV=1	F:GO:0004722; P:GO:0006470	F:protein serine/threonine phosphatase activity; P:protein dephosphorylation
	CA04g20060	Detected protein of unknown function	0.549254	2.14281e-05	0.00187784	Histone deacetylase complex subunit SAP30
	CA01g24780	Basic 7S globulin 2 small subunit, putative	-0.860525	2.47302e-05	0.00207849	Basic 7S globulin OS=Glycine max GN=BG PE=1 SV=2	F:GO:0004190; P:GO:0030163; P:GO:0006508	F:aspartic-type endopeptidase activity; P:protein catabolic process; P:proteolysis
	CA10g06420	Metacaspase 2	0.837569	3.33383e-05	0.00257601	Metacaspase-1 OS=Arabidopsis thaliana GN=AMC1 PE=1 SV=1	F:GO:0016787	F:hydrolase activity
	CA05g17180		-0.454117	4.77635e-05	0.00334857	26S proteasome non-ATPase regulatory subunit 1 homolog A OS=Arabidopsis thaliana GN=RPN2A PE=1 SV=1	C:GO:0005634; P:GO:0043161; C:GO:0008540; P:GO:0050790; C:GO:0016021; F:GO:0004175; P:GO:0042176; C:GO:0034515; F:GO:0030234	C:nucleus; P:proteasome-mediated ubiquitin-dependent protein catabolic process; C:proteasome regulatory particle, base subcomplex; P:regulation of catalytic activity; C:integral component of membrane; F:endopeptidase activity; P:regulation of protein catabolic process; C:proteasome storage granule; F:enzyme regulator activity
	CA03g33780	Aspartic proteinase nepenthesin-1, putative	-0.565454	7.56615e-05	0.0047485	Protein ASPARTIC PROTEASE IN GUARD CELL 1 OS=Arabidopsis thaliana GN=ASPG1 PE=1 SV=1	P:GO:0001101; F:GO:0004190; P:GO:0030163; P:GO:0006508; P:GO:1901700; P:GO:0006950	P:response to acid chemical; F:aspartic-type endopeptidase activity; P:protein catabolic process; P:proteolysis; P:response to oxygen-containing compound; P:response to stress
	CA00g63500	Protein disulfide isomerase	0.369982	7.7846e-05	0.00480759	Protein disulfide-isomerase OS=Datisca glomerata GN=PDI PE=2 SV=1
	CA00g77520	Ef-hand calcium binding protein, putative	-0.797232	9.34511e-05	0.00554992	Probable calcium-binding protein CML49 OS=Arabidopsis thaliana GN=CML49 PE=2 SV=1	C:GO:0005737; F:GO:0005509; P:GO:0006508; F:GO:0004198	C:cytoplasm; F:calcium ion binding; P:proteolysis; F:calcium-dependent cysteine-type endopeptidase activity
	CA12g11240	Serine endopeptidase degp2, putative	-0.438672	0.000180666	0.0091427	Protease Do-like 9 OS=Arabidopsis thaliana GN=DEGP9 PE=1 SV=1	P:GO:0006508; F:GO:0004252	P:proteolysis; F:serine-type endopeptidase activity
	CA02g09610	Lectin-like protein kinase	-0.713645	0.000206339	0.0101559	Probable L-type lectin-domain containing receptor kinase S.5 OS=Arabidopsis thaliana GN=LECRKS5 PE=2 SV=1	F:GO:0005524; C:GO:0016021; F:GO:0004674; F:GO:0030246; P:GO:0006468	F:ATP binding; C:integral component of membrane; F:protein serine/threonine kinase activity; F:carbohydrate binding; P:protein phosphorylation
	CA07g02010	Ubiquitin carboxyl-terminal hydrolase	-0.4135	0.000332029	0.0143733	Ubiquitin carboxyl-terminal hydrolase 23 OS=Arabidopsis thaliana GN=UBP23 PE=2 SV=2	P:GO:0016579; F:GO:0036459; P:GO:0006511	P:protein deubiquitination; F:thiol-dependent ubiquitinyl hydrolase activity; P:ubiquitin-dependent protein catabolic process
	CA06g18020	Aspartic proteinase nepenthesin-1, putative	-0.698373	0.000363166	0.0154421	Protein ASPARTIC PROTEASE IN GUARD CELL 1 OS=Arabidopsis thaliana GN=ASPG1 PE=1 SV=1	F:GO:0004190; P:GO:0030163; P:GO:0006508; P:GO:0050896	F:aspartic-type endopeptidase activity; P:protein catabolic process; P:proteolysis; P:response to stimulus
	CA06g07990	F-box protein SKIP16-like [Vitis vinifera]	0.381064	0.000590627	0.0217097	F-box protein SKIP16 OS=Arabidopsis thaliana GN=SKIP16 PE=1 SV=1	C:GO:0019005	C:SCF ubiquitin ligase complex
	CA00g83850	Detected protein of unknown function	0.527224	0.000693305	0.0239524	Probable E3 ubiquitin-protein ligase RNF217 OS=Homo sapiens GN=RNF217 PE=2 SV=4	F:GO:0008270; F:GO:0031624; F:GO:0061630; C:GO:0000151; C:GO:0005737; P:GO:0000209; C:GO:0016021; P:GO:0032436; P:GO:0042787	F:zinc ion binding; F:ubiquitin conjugating enzyme binding; F:ubiquitin protein ligase activity; C:ubiquitin ligase complex; C:cytoplasm; P:protein polyubiquitination; C:integral component of membrane; P:positive regulation of proteasomal ubiquitin-dependent protein catabolic process; P:protein ubiquitination involved in ubiquitin-dependent protein catabolic process
	CA03g05970	Serine-threonine protein kinase, plant-type, putative	0.40024	0.00100913	0.0309899	Protein LYK5 OS=Arabidopsis thaliana GN=LYK5 PE=2 SV=1	F:GO:0005524; C:GO:0016021; F:GO:0004672; P:GO:0006468	F:ATP binding; C:integral component of membrane; F:protein kinase activity; P:protein phosphorylation
	CA04g21920	CA04g21920 Heat shock protein 90	0.409123	0.00126429	0.0354889	Endoplasmin homolog OS=Catharanthus roseus GN=HSP90 PE=2 SV=1	F:GO:0005524; F:GO:0051082; P:GO:0006457; P:GO:0006950	F:ATP binding; F:unfolded protein binding; P:protein folding; P:response to stress
	CA03g19860	ATP-dependent Clp protease ATP-binding subunit clpX-like, mitochondrial-like isoform X2 [Citrus sinensis]	0.387849	0.00116248	0.0335691	CLP protease regulatory subunit CLPX1, mitochondrial OS=Arabidopsis thaliana GN=CLPX1 PE=2 SV=1	F:GO:0005524; C:GO:0005759; P:GO:0030163; P:GO:0006508; F:GO:0051082; F:GO:0004176; P:GO:0006457	F:ATP binding; C:mitochondrial matrix; P:protein catabolic process; P:proteolysis; F:unfolded protein binding; F:ATP-dependent peptidase activity; P:protein folding
	CA06g17560	Alpha-mannosidase	-0.307571	0.00178567	0.0451976	Alpha-mannosidase OS=Canavalia ensiformis PE=1 SV=1	P:GO:0006517; F:GO:0004559; F:GO:0008270; P:GO:0006013; F:GO:0030246	P:protein deglycosylation; F:alpha-mannosidase activity; F:zinc ion binding; P:mannose metabolic process; F:carbohydrate binding
	CA02g18050	Vacuolar protein sorting-associated protein VPS28	-0.342242	0.00232832	0.0541467	Vacuolar protein sorting-associated protein 28 homolog 2 OS=Arabidopsis thaliana GN=VPS28-2 PE=1 SV=2	P:GO:0043328; C:GO:0000813; C:GO:0016021; F:GO:0032403	P:protein targeting to vacuole involved in ubiquitin-dependent protein catabolic process via the multivesicular body sorting pathway; C:ESCRT I complex; C:integral component of membrane; F:protein complex binding
integral component of membrane	CA04g18130	Cytochrome B5 isoform D-like [Solanum lycopersicum]	1.94476	7.61713e-23	1.36842e-19	Cytochrome b5 OS=Borago officinalis PE=2 SV=1	F:GO:0016491; F:GO:0046872; C:GO:0016021; F:GO:0020037	F:oxidoreductase activity; F:metal ion binding; C:integral component of membrane; F:heme binding
	CA02g07440	At4g37640	-0.98787	4.10859e-10	1.78935e-07	Calcium-transporting ATPase 2, plasma membrane-type OS=Arabidopsis thaliana GN=ACA2 PE=1 SV=1	C:GO:0005887; F:GO:0005524; F:GO:0005516; F:GO:0046872; C:GO:0043231; P:GO:0070588; F:GO:0005388	C:integral component of plasma membrane; F:ATP binding; F:calmodulin binding; F:metal ion binding; C:intracellular membrane-bounded organelle; P:calcium ion transmembrane transport; F:calcium-transporting ATPase activity
	CA08g14430	CA08g14430	-0.766322	3.1764e-06	0.000403993	E3 ubiquitin-protein ligase RNF170 OS=Bos taurus GN=RNF170 PE=3 SV=2	F:GO:0008270; F:GO:0046872; C:GO:0016020; C:GO:0016021	F:zinc ion binding; F:metal ion binding; C:membrane; C:integral component of membrane
	CA10g17910	GDT1-like protein 4-like [Solanum lycopersicum]	0.446496	1.46807e-05	0.00142562	GDT1-like protein 4 OS=Arabidopsis thaliana GN=At1g25520 PE=2 SV=1	C:GO:0016021	C:integral component of membrane
	CA01g06190	Bax inhibitor 1	0.388524	2.01753e-05	0.00180099	Bax inhibitor 1 OS=Arabidopsis thaliana GN=BI-1 PE=1 SV=1	C:GO:0016021	C:integral component of membrane
	CA04g00490	CA04g00490 Detected protein of unknown function	0.649112	5.46704e-06	0.000633648	ORF able to induce HR-like lesions	C:GO:0016021	C:integral component of membrane
	CA01g11030	CA01g11030 Flower, cultured cell, putative [Theobroma cacao]	0.473244	5.8677e-06	0.00066929	PREDICTED: uncharacterized protein LOC107873069	C:GO:0005886	C:plasma membrane
	CA00g20870		0.817741	1.01857e-05	0.00104564	36.4 kDa proline-rich protein OS=Solanum lycopersicum GN=TPRP-F1 PE=2 SV=1	C:GO:0009507; C:GO:0016020	C:chloroplast; C:membrane
	CA11g01510	Choline transporter-like protein 5-A	0.673971	2.8807e-05	0.00231293	CTL-like protein DDB_G0274487 OS=Dictyostelium discoideum GN=DDB_G0274487 PE=3 SV=1	C:GO:0016021	C:integral component of membrane
	CA01g22800	Squamosa promoter-binding-like protein 12-like isoform 1 [Vitis vinifera]	-0.483879	4.02783e-05	0.00295347	Squamosa promoter-binding-like protein 1 OS=Arabidopsis thaliana GN=SPL1 PE=1 SV=2	C:GO:0005634; F:GO:0003677; C:GO:0016021	C:nucleus; F:DNA binding; C:integral component of membrane
	CA07g12110	traB domain-containing protein-like [Solanum tuberosum]	0.831644	4.635e-05	0.00326554	TraB domain-containing protein OS=Bos taurus GN=TRABD PE=2 SV=1	C:GO:0016021	C:integral component of membrane
	CA06g26560	ER lumen retaining receptor family-like protein	0.58158	6.21068e-05	0.00411336	Putative ER lumen protein-retaining receptor C28H8.4 OS=Caenorhabditis elegans GN=C28H8.4 PE=3 SV=1	C:GO:0016021; C:GO:0005783; F:GO:0046923; P:GO:0006621	C:integral component of membrane; C:endoplasmic reticulum; F:ER retention sequence binding; P:protein retention in ER lumen
	CA12g10710	Detected protein of unknown function	0.703147	7.26531e-05	0.00459987	Fringe-related family	C:GO:0016021	C:integral component of membrane
	CA06g05830	SGT1	0.545566	7.46315e-05	0.0047044	Protein SGT1 homolog OS=Oryza sativa subsp. japonica GN=SGT1 PE=1 SV=1	P:GO:0006952	P:defense response
	CA01g11880	Signal peptide peptidase-like [Cicer arietinum]	0.464506	8.90956e-05	0.00538017	Signal peptide peptidase OS=Arabidopsis thaliana GN=SPP PE=2 SV=1	P:GO:0033619; C:GO:0030660; C:GO:0071556; C:GO:0071458; P:GO:0006465; P:GO:0009555; P:GO:0009846; F:GO:0042500; C:GO:0005765	P:membrane protein proteolysis; C:Golgi-associated vesicle membrane; C:integral component of lumenal side of endoplasmic reticulum membrane; C:integral component of cytoplasmic side of endoplasmic reticulum membrane; P:signal peptide processing; P:pollen development; P:pollen germination; F:aspartic endopeptidase activity, intramembrane cleaving; C:lysosomal membrane
	CA01g07230	Protein TORNADO 2-like [Solanum tuberosum]	0.684098	0.000114413	0.00639823	Protein TORNADO 2 OS=Arabidopsis thaliana GN=TRN2 PE=1 SV=1	C:GO:0016021	C:integral component of membrane
	CA04g12700	Extensin (ext) (Precursor)	-0.706332	0.000526443	0.0203779	Serine-rich adhesin for platelets OS=Staphylococcus haemolyticus (strain JCSC1435) GN=sraP PE=3 SV=1	C:GO:0016020; C:GO:0016021	C:membrane; C:integral component of membrane
	CA06g14000	Subtilisin-like protease-like [Glycine max]	0.439279	0.000564667	0.0212171	Subtilisin-like protease SBT3.3 OS=Arabidopsis thaliana GN=SBT3.3 PE=2 SV=1	C:GO:0016021	C:integral component of membrane
	CA06g23610	Tetraspanin-3	-0.537892	0.000597012	0.0218884	Tetraspanin-3 OS=Arabidopsis thaliana GN=TET3 PE=2 SV=1	C:GO:0016021	C:integral component of membrane
	CA08g02960	Ferrochelatase	-0.48928	0.000727058	0.0245865	Ferrochelatase-2, chloroplastic OS=Cucumis sativus GN=HEMH PE=2 SV=1	F:GO:0004325; C:GO:0009507; C:GO:0005739; C:GO:0016021; P:GO:0006783	F:ferrochelatase activity; C:chloroplast; C:mitochondrion; C:integral component of membrane; P:heme biosynthetic process
	CA11g10740	Minor histocompatibility antigen H13, putative	0.339116	0.00104606	0.031908	Signal peptide peptidase OS=Arabidopsis thaliana GN=SPP PE=2 SV=1	P:GO:0033619; C:GO:0030660; C:GO:0071556; C:GO:0071458; P:GO:0006465; P:GO:0009555; P:GO:0009846; F:GO:0042500; C:GO:0005765	P:membrane protein proteolysis; C:Golgi-associated vesicle membrane; C:integral component of lumenal side of endoplasmic reticulum membrane; C:integral component of cytoplasmic side of endoplasmic reticulum membrane; P:signal peptide processing; P:pollen development; P:pollen germination; F:aspartic endopeptidase activity, intramembrane cleaving; C:lysosomal membrane
	CA02g18140	Derlin-2, putative	0.434033	0.00107896	0.032509	Derlin-2.2 OS=Arabidopsis thaliana GN=DER2.2 PE=2 SV=1	C:GO:0005789; C:GO:0016021	C:endoplasmic reticulum membrane; C:integral component of membrane
	CA09g06340	DEFECTIVE IN EXINE FORMATION 1 family protein [Populus trichocarpa]	0.352242	0.00115897	0.0335691	Protein DEFECTIVE IN EXINE FORMATION 1 OS=Arabidopsis thaliana GN=DEX1 PE=2 SV=1	C:GO:0016021	C:integral component of membrane
	CA05g02070	3-Hydroxyacyl-CoA dehydratase (Fragment)	0.387078	0.00124926	0.0352737	Very-long-chain (3R)-3-hydroxyacyl-CoA dehydratase PASTICCINO 2A OS=Oryza sativa subsp. japonica GN=PAS2A PE=2 SV=2	C:GO:0016021	C:integral component of membrane
	CA09g02890	P58IPK	0.458718	0.00177161	0.0449851	DnaJ protein P58IPK homolog OS=Arabidopsis thaliana GN=P58IPK PE=1 SV=1	C:GO:0005788; C:GO:0016021; P:GO:0044794; C:GO:0005886	C:endoplasmic reticulum lumen; C:integral component of membrane; P:positive regulation by host of viral process; C:plasma membrane
	CA10g18810	Os01g0282800 protein	0.35447	0.00180868	0.0455097	Tubulin beta-5 chain OS=Zea mays GN=TUBB5 PE=2 SV=1	F:GO:0005525; C:GO:0005737; F:GO:0003924; F:GO:0005200; P:GO:0007018; C:GO:0005874	F:GTP binding; C:cytoplasm; F:GTPase activity; F:structural constituent of cytoskeleton; P:microtubule-based movement; C:microtubule
	CA00g68960	Detected protein of unknown function	0.443277	0.00203883	0.0491645	Protein FLUORESCENT IN BLUE LIGHT, chloroplastic OS=Arabidopsis thaliana GN=FLU PE=1 SV=1	C:GO:0016021	C:integral component of membrane
	CA10g05590	CA10g05590 Detected protein of unknown function	-0.808102	7.92959e-05	0.00487026	Uncharacterized protein At4g04980 OS=Arabidopsis thaliana GN=At4g04980 PE=2 SV=1	C:GO:0009707; P:GO:0009658	C:chloroplast outer membrane; P:chloroplast organization
	CA00g79950	CA00g79950 Detected protein of unknown function	-0.466778	0.000145329	0.0077333	PREDICTED: uncharacterized protein LOC107847448 isoform X1	C:GO:0016021	C:integral component of membrane
	CA02g24220	CA02g24220 Detected protein of unknown function	-0.646422	0.000166564	0.00858015	Proline-rich receptor-like protein kinase PERK2 OS=Arabidopsis thaliana GN=PERK2 PE=2 SV=3	F:GO:0005524; C:GO:0016021; F:GO:0004672; P:GO:0006468	F:ATP binding; C:integral component of membrane; F:protein kinase activity; P:protein phosphorylation
	CA03g27790	CA03g27790 Detected protein of unknown function	-0.773859	0.000187621	0.00929826	Protein NRT1/ PTR FAMILY 2.11 OS=Arabidopsis thaliana GN=NPF2.11 PE=1 SV=1	C:GO:0016021; P:GO:0006810; F:GO:0005215	C:integral component of membrane; P:transport; F:transporter activity
	CA04g06270	CA04g06270 Ycf68	-0.775717	0.000187266	0.00929826	Uncharacterized protein ycf68 OS=Eucalyptus globulus subsp. globulus GN=ycf68-1 PE=3 SV=1	C:GO:0009507	C:chloroplast
	CA05g15490	CA05g15490 PREDICTED: abscisic acid receptor PYL4-like [Solanum tuberosum]	-0.669703	0.000201793	0.00996623	Abscisic acid receptor PYL6 OS=Arabidopsis thaliana GN=PYL6 PE=1 SV=1	C:GO:0005634; F:GO:0004864; P:GO:0009738; P:GO:0043086; P:GO:0080163; C:GO:0005737; F:GO:0010427; C:GO:0016021; F:GO:0004872	C:nucleus; F:protein phosphatase inhibitor activity; P:abscisic acid-activated signaling pathway; P:negative regulation of catalytic activity; P:regulation of protein serine/threonine phosphatase activity; C:cytoplasm; F:abscisic acid binding; C:integral component of membrane; F:receptor activity
	CA01g22820		-0.749426	0.000281256	0.0129168	Protein TIC 214 OS=Solanum tuberosum GN=TIC214 PE=3 SV=1	C:GO:0009706; P:GO:0015031; C:GO:0016021	C:chloroplast inner membrane; P:protein transport; C:integral component of membrane
	CA03g22330	CA03g22330 Detected protein of unknown function	0.648168	0.000288326	0.0131969	PREDICTED: uncharacterized protein LOC107862882	C:GO:0016021	C:integral component of membrane
	CA00g32520	CA00g32520 Detected protein of unknown function	0.493893	0.00112728	0.0331314	PREDICTED: uncharacterized protein LOC107844809	C:GO:0016020; C:GO:0016021	C:membrane; C:integral component of membrane
	CA00g77300	CA00g77300 Ycf68	-0.661227	0.00125782	0.0353764	Hypothetical protein Ccrd_024790, partial	C:GO:0016021	C:integral component of membrane
	CA10g08360	Transmembrane protein 87B	-1.02543	7.99675e-07	0.000130601	Transmembrane protein 87B OS=Mus musculus GN=Tmem87b PE=2 SV=1	C:GO:0016021	C:integral component of membrane
	CA00g68960	Detected protein of unknown function	0.443277	0.00203883	0.0491645	Protein FLUORESCENT IN BLUE LIGHT, chloroplastic OS=Arabidopsis thaliana GN=FLU PE=1 SV=1	C:GO:0016021	C:integral component of membrane
	CA04g22920	Protein canopy-1-like isoform X1 [Solanum tuberosum]	0.957001	1.58578e-09	5.05358e-07	Protein canopy-1 OS=Danio rerio GN=cnpy1 PE=1 SV=1	C:GO:0016021	C:integral component of membrane
	CA01g33420	C? PGR5-like protein 1A, chloroplastic-like [Solanum lycopersicum]	0.772432	1.56469e-09	5.05358e-07	PGR5-like protein 1B, chloroplastic OS=Arabidopsis thaliana GN=PGRL1B PE=1 SV=1	C:GO:0016021	C:integral component of membrane
	CA02g09140	CLC-Nt2 protein	-0.76858	1.93788e-09	5.92578e-07	Chloride channel protein CLC-b OS=Arabidopsis thaliana GN=CLC-B PE=1 SV=1	P:GO:1903959; P:GO:0034220; C:GO:0016021; P:GO:0006821; F:GO:0005247	P:regulation of anion transmembrane transport; P:ion transmembrane transport; C:integral component of membrane; P:chloride transport; F:voltage-gated chloride channel activity
transmembrane transport	CA04g10860	Amino acid transporter, putative	-1.24227	1.61748e-09	5.05358e-07	Vacuolar amino acid transporter 1 OS=Saccharomyces cerevisiae (strain ATCC 204508 / S288c) GN=AVT1 PE=1 SV=1	C:GO:0016021; F:GO:0015171; P:GO:0003333	C:integral component of membrane; F:amino acid transmembrane transporter activity; P:amino acid transmembrane transport
	CA05g03480	WAT1-related protein At2g39510-like [Solanum tuberosum]	-0.902354	1.3505e-08	3.59434e-06	WAT1-related protein At2g39510 OS=Arabidopsis thaliana GN=At2g39510 PE=2 SV=1	P:GO:0055085; F:GO:0022857; C:GO:0016021; C:GO:0005886	P:transmembrane transport; F:transmembrane transporter activity; C:integral component of membrane; C:plasma membrane
	CA11g05170	Putative UDP-galactose transporter	0.693765	6.01523e-07	0.000106729	UDP-galactose/UDP-glucose transporter 3 OS=Arabidopsis thaliana GN=UTR3 PE=1 SV=1	F:GO:0005459; P:GO:0072334; C:GO:0030173; C:GO:0030176	F:UDP-galactose transmembrane transporter activity; P:UDP-galactose transmembrane transport; C:integral component of Golgi membrane; C:integral component of endoplasmic reticulum membrane
	CA10g18460	Putative MATE family transporter	-0.744154	6.01841e-06	0.000678438	Protein DETOXIFICATION 24 OS=Arabidopsis thaliana GN=DTX24 PE=2 SV=1	P:GO:0006855; F:GO:0015297; C:GO:0016021; F:GO:0015238	P:drug transmembrane transport; F:antiporter activity; C:integral component of membrane; F:drug transmembrane transporter activity
	CA03g01790	Pleiotropic drug resistance protein 1-like [Solanum lycopersicum]	-0.774451	8.94808e-06	0.000945602	Pleiotropic drug resistance protein 1 OS=Nicotiana tabacum GN=PDR1 PE=2 SV=1	F:GO:0005524; F:GO:0042626; P:GO:0055085; C:GO:0016021; C:GO:0005886	F:ATP binding; F:ATPase activity, coupled to transmembrane movement of substances; P:transmembrane transport; C:integral component of membrane; C:plasma membrane
	CA01g11230	Cytohesin 1, 2, 3, putative	-0.467656	5.29218e-05	0.00362187	Brefeldin A-inhibited guanine nucleotide-exchange protein 2 OS=Arabidopsis thaliana GN=BIG2 PE=2 SV=1	C:GO:0005802; P:GO:0016192; F:GO:0005086; C:GO:0005829; P:GO:0032012; P:GO:0043547	C:trans-Golgi network; P:vesicle-mediated transport; F:ARF guanyl-nucleotide exchange factor activity; C:cytosol; P:regulation of ARF protein signal transduction; P:positive regulation of GTPase activity
	CA07g05850	Coatomer alpha subunit, putative	-0.36235	0.000430752	0.017149	Coatomer subunit alpha-1 OS=Arabidopsis thaliana GN=At1g62020 PE=2 SV=2	P:GO:0006888; P:GO:0006890; F:GO:0005198; C:GO:0000139; P:GO:0006891; P:GO:0006886; C:GO:0030126	P:ER to Golgi vesicle-mediated transport; P:retrograde vesicle-mediated transport, Golgi to ER; F:structural molecule activity; C:Golgi membrane; P:intra-Golgi vesicle-mediated transport; P:intracellular protein transport; C:COPI vesicle coat
	CA03g04730	Peptide transporter PTR3	0.52015	0.000497999	0.0193963	Protein NRT1/ PTR FAMILY 5.2 OS=Arabidopsis thaliana GN=NPF5.2 PE=2 SV=1	C:GO:0016021; P:GO:0006810; F:GO:0005215	C:integral component of membrane; P:transport; F:transporter activity
	CA07g01900	Purine transporter, putative	0.531609	0.000614428	0.0221317	Probable purine permease 5 OS=Arabidopsis thaliana GN=PUP5 PE=2 SV=2	C:GO:0016020	C:membrane
	CA09g02770	PIP2;1	0.500699	0.00063416	0.0227286	Aquaporin PIP2-1 OS=Zea mays GN=PIP2-1 PE=1 SV=2	C:GO:0016021; P:GO:0006810; F:GO:0005215	C:integral component of membrane; P:transport; F:transporter activity
	CA05g12070	Protein transport protein Sec61 subunit beta-like isoform 3 [Cucumis sativus]	0.382088	0.000712089	0.0243091	Protein transport protein Sec61 subunit beta OS=Arabidopsis thaliana GN=At2g45070 PE=1 SV=1	C:GO:0016021; P:GO:0006886; C:GO:0005784	C:integral component of membrane; P:intracellular protein transport; C:Sec61 translocon complex
	CA01g02230	Vesicle docking protein P115, putative	0.489621	0.000514016	0.0199661	Golgin candidate 6 OS=Arabidopsis thaliana GN=GC6 PE=1 SV=2	P:GO:0006888; P:GO:0061025; P:GO:0045056; C:GO:0012507; P:GO:0048211; F:GO:0008565; C:GO:0005783; P:GO:0006886; C:GO:0005795	P:ER to Golgi vesicle-mediated transport; P:membrane fusion; P:transcytosis; C:ER to Golgi transport vesicle membrane; P:Golgi vesicle docking; F:protein transporter activity; C:endoplasmic reticulum; P:intracellular protein transport; C:Golgi stack
	CA01g23170	Detected protein of unknown function	-0.458546	6.32059e-05	0.00416695	PREDICTED: uncharacterized protein LOC107840605
	CA01g14100	GTP-binding protein SAR2-like [Solanum tuberosum]	0.551681	6.46197e-05	0.0042407	GTP-binding protein SAR2 OS=Solanum lycopersicum GN=SAR2 PE=2 SV=1	F:GO:0005525; P:GO:0016192; C:GO:0005783; C:GO:0005794; P:GO:0006886	F:GTP binding; P:vesicle-mediated transport; C:endoplasmic reticulum; C:Golgi apparatus; P:intracellular protein transport
	CA04g00080	Detected protein of unknown function	0.561699	5.00431e-05	0.00347449	Cystinosin homolog OS=Arabidopsis thaliana GN=At5g40670 PE=2 SV=1	C:GO:0016021; F:GO:0015184; C:GO:0005774; P:GO:0015811	C:integral component of membrane; F:L-cystine transmembrane transporter activity; C:vacuolar membrane; P:L-cystine transport
	CA02g29000	Multidrug/pheromone exporter protein	-0.59321	7.13463e-05	0.00453712	ABC transporter B family member 15 OS=Arabidopsis thaliana GN=ABCB15 PE=3 SV=1	F:GO:0005524; F:GO:0042626; P:GO:0055085; C:GO:0016021	F:ATP binding; F:ATPase activity, coupled to transmembrane movement of substances; P:transmembrane transport; C:integral component of membrane
	CA12g00090	White-brown-complex ABC transporter family	0.637679	9.00634e-05	0.00541586	ABC transporter G family member 5 OS=Arabidopsis thaliana GN=ABCG5 PE=2 SV=1	F:GO:0005524; F:GO:0042626; P:GO:0055085; C:GO:0016021; C:GO:0005886	F:ATP binding; F:ATPase activity, coupled to transmembrane movement of substances; P:transmembrane transport; C:integral component of membrane; C:plasma membrane
	CA00g95650		-0.688662	0.000234748	0.011385	WAT1-related protein At1g09380 OS=Arabidopsis thaliana GN=At1g09380 PE=2 SV=1	P:GO:0055085; F:GO:0022857; C:GO:0016021; C:GO:0005886	P:transmembrane transport; F:transmembrane transporter activity; C:integral component of membrane; C:plasma membrane
	CA10g10710	Non-specific lipid-transfer protein 2-like [Solanum tuberosum]	1.02877	3.39118e-26	1.21845e-22	Non-specific lipid-transfer protein 1 OS=Solanum pennellii GN=LTP1 PE=3 SV=1	P:GO:0006869; F:GO:0008289	P:lipid transport; F:lipid binding
	CA00g83750	Amino acid permease 6	-0.696365	0.000325961	0.0141532	Amino acid permease 6 OS=Arabidopsis thaliana GN=AAP6 PE=1 SV=1	F:GO:0015175; C:GO:0016021; P:GO:0015827; F:GO:0015172; P:GO:0015804; C:GO:0005886; P:GO:0015810	F:neutral amino acid transmembrane transporter activity; C:integral component of membrane; P:tryptophan transport; F:acidic amino acid transmembrane transporter activity; P:neutral amino acid transport; C:plasma membrane; P:aspartate transport
	CA03g08860	Putative sugar transporter	-0.4784	0.000657264	0.0231524	Sugar transporter ERD6-like 7 OS=Arabidopsis thaliana GN=At2g48020 PE=2 SV=2	C:GO:0005887; C:GO:0009507; C:GO:0009705; P:GO:0015992; P:GO:0006829; F:GO:0005351; P:GO:0046323; F:GO:0005355; P:GO:1904659	C:integral component of plasma membrane; C:chloroplast; C:plant-type vacuole membrane; P:proton transport; P:zinc II ion transport; F:sugar:proton symporter activity; P:glucose import; F:glucose transmembrane transporter activity; P:glucose transmembrane transport
	CA03g35790	Pleiotropic drug resistance transporter 5b	-0.51145	0.00101196	0.0310104	ABC transporter G family member 36 OS=Arabidopsis thaliana GN=ABCG36 PE=1 SV=1	F:GO:0005524; F:GO:0042626; P:GO:0055085; C:GO:0016021; C:GO:0005886	F:ATP binding; F:ATPase activity, coupled to transmembrane movement of substances; P:transmembrane transport; C:integral component of membrane; C:plasma membrane
	CA00g57610	Detected protein of unknown function	0.471652	0.0012831	0.0355998	UDP-sugar transporter sqv-7 OS=Caenorhabditis elegans GN=sqv-7 PE=1 SV=1	C:GO:0016021; P:GO:0034219	C:integral component of membrane; P:carbohydrate transmembrane transport
	CA01g15460	ADP,ATP carrier protein-like	-0.280998	0.00173653	0.0446698	ADP,ATP carrier protein, mitochondrial (Fragment) OS=Solanum tuberosum GN=ANT1 PE=2 SV=1	P:GO:0055085; C:GO:0016021; C:GO:0005743; F:GO:0005215	P:transmembrane transport; C:integral component of membrane; C:mitochondrial inner membrane; F:transporter activity
	CA00g80420	Detected protein of unknown function	-0.562615	0.000178881	0.00908439	PREDICTED: uncharacterized protein LOC107859426	P:GO:0015031; C:GO:0016021	P:protein transport; C:integral component of membrane
	CA06g20430	Protein transport protein Sec61 subunit gamma-1-like isoform 1 [Solanum lycopersicum]	0.397392	0.00183806	0.0457827	Protein transport protein Sec61 subunit gamma-2 OS=Arabidopsis thaliana GN=SEC61G2 PE=1 SV=1	P:GO:0071806; P:GO:0006605; F:GO:0015450; C:GO:0016021; C:GO:0005622	P:protein transmembrane transport; P:protein targeting; F:P-P-bond-hydrolysis-driven protein transmembrane transporter activity; C:integral component of membrane; C:intracellular
	CA00g46150	Ca2+ antiporter/cation exchanger (Fragment)	-0.539369	0.000933255	0.0292665	Cation/calcium exchanger 5 OS=Arabidopsis thaliana GN=CCX5 PE=2 SV=1	P:GO:0010163; F:GO:0015079; C:GO:0016021; P:GO:0035725; C:GO:0034399; F:GO:0015081; C:GO:0005886	P:high-affinity potassium ion import; F:potassium ion transmembrane transporter activity; C:integral component of membrane; P:sodium ion transmembrane transport; C:nuclear periphery; F:sodium ion transmembrane transporter activity; C:plasma membrane
	CA06g24780	Sorting and assembly machinery (Sam50) protein, putative	-0.360408	0.000954544	0.02963	Protein TOC75-3, chloroplastic OS=Arabidopsis thaliana GN=TOC75-3 PE=1 SV=1	P:GO:0071806; F:GO:0015450; P:GO:0006886; C:GO:0005622; C:GO:0019867	P:protein transmembrane transport; F:P-P-bond-hydrolysis-driven protein transmembrane transporter activity; P:intracellular protein transport; C:intracellular; C:outer membrane
	CA12g18330	Nitrate transporter, putative	-0.44623	0.00105013	0.031908	Protein NRT1/ PTR FAMILY 1.2 OS=Arabidopsis thaliana GN=NPF1.2 PE=1 SV=1	C:GO:0016021; P:GO:0006810; F:GO:0005215	C:integral component of membrane; P:transport; F:transporter activity
	CA01g22820		-0.749426	0.000281256	0.0129168	Protein TIC 214 OS=Solanum tuberosum GN=TIC214 PE=3 SV=1	C:GO:0009706; P:GO:0015031; C:GO:0016021	C:chloroplast inner membrane; P:protein transport; C:integral component of membrane
	CA04g21200	Coatomer alpha subunit, putative	-0.332572	0.00119355	0.0340351	Coatomer subunit alpha-1 OS=Arabidopsis thaliana GN=At1g62020 PE=2 SV=2	P:GO:0006888; P:GO:0006890; F:GO:0005198; C:GO:0000139; P:GO:0006891; P:GO:0006886; C:GO:0030126	P:ER to Golgi vesicle-mediated transport; P:retrograde vesicle-mediated transport, Golgi to ER; F:structural molecule activity; C:Golgi membrane; P:intra-Golgi vesicle-mediated transport; P:intracellular protein transport; C:COPI vesicle coat
	CA11g06170	Phospholipid-transporting ATPase	-0.387234	0.00127933	0.0355998	Phospholipid-transporting ATPase 3 OS=Arabidopsis thaliana GN=ALA3 PE=1 SV=2	F:GO:0000287; F:GO:0005524; C:GO:0005802; P:GO:0045332; C:GO:0016021; C:GO:0000139; F:GO:0004012; P:GO:0048194; C:GO:0005886	F:magnesium ion binding; F:ATP binding; C:trans-Golgi network; P:phospholipid translocation; C:integral component of membrane; C:Golgi membrane; F:phospholipid-translocating ATPase activity; P:Golgi vesicle budding; C:plasma membrane
	CA07g12240	Glutamate receptor	-0.55454	0.00118192	0.0338378	Glutamate receptor 3.7 OS=Arabidopsis thaliana GN=GLR3.7 PE=2 SV=2	P:GO:0006811; C:GO:0009506; C:GO:0016021; P:GO:0035235; F:GO:0004970	P:ion transport; C:plasmodesma; C:integral component of membrane; P:ionotropic glutamate receptor signaling pathway; F:ionotropic glutamate receptor activity
	CA00g80420	Detected protein of unknown function	-0.562615	0.000178881	0.00908439	PREDICTED: uncharacterized protein LOC107859426	P:GO:0015031; C:GO:0016021	P:protein transport; C:integral component of membrane
	CA02g22670	Random slug protein 5-like isoform 1 [Solanum lycopersicum]	0.546201	0.000305048	0.0135918	CRAL-TRIO domain-containing protein C23B6.04c OS=Schizosaccharomyces pombe (strain 972 / ATCC 24843) GN=SPCC23B6.04c PE=1 SV=1	P:GO:0006810; C:GO:0005622; F:GO:0005215	P:transport; C:intracellular; F:transporter activity
	CA06g12690	Non-specific lipid-transfer protein 2-like [Solanum tuberosum]	0.464363	0.000751946	0.0251325	Non-specific lipid-transfer protein 2 OS=Nicotiana tabacum PE=3 SV=1	P:GO:0006869; F:GO:0008289	P:lipid transport; F:lipid binding
	CA03g04720	Peptide transporter PTR3-A	0.933383	5.04428e-06	0.000594232	Protein NRT1/ PTR FAMILY 5.2 OS=Arabidopsis thaliana GN=NPF5.2 PE=2 SV=1	C:GO:0016021; P:GO:0006810; F:GO:0005215	C:integral component of membrane; P:transport; F:transporter activity
	CA00g79960	Detected protein of unknown function	-0.426255	0.00221456	0.0520911	Probable ribose-5-phosphate isomerase 2 OS=Arabidopsis thaliana GN=RPI2 PE=1 SV=1	P:GO:0009052; P:GO:0055085; C:GO:0016021; F:GO:0004751	P:pentose-phosphate shunt, non-oxidative branch; P:transmembrane transport; C:integral component of membrane; F:ribose-5-phosphate isomerase activity
	CA06g00060	Multidrug/pheromone exporter, MDR family, ABC transporter family	-0.428213	0.00243251	0.055936	ABC transporter B family member 21 OS=Arabidopsis thaliana GN=ABCB21 PE=1 SV=2	F:GO:0005524; F:GO:0042626; P:GO:0055085; C:GO:0016021	F:ATP binding; F:ATPase activity, coupled to transmembrane movement of substances; P:transmembrane transport; C:integral component of membrane
cell redox homeostasis	CA07g11230	Protein disulfide isomerase family	0.711402	2.104e-09	6.29972e-07	Protein disulfide isomerase-like 2-3 OS=Oryza sativa subsp. japonica GN=PDIL2-3 PE=2 SV=1	F:GO:0003756; C:GO:0005783; P:GO:0045454; P:GO:0006457; P:GO:0034976	F:protein disulfide isomerase activity; C:endoplasmic reticulum; P:cell redox homeostasis; P:protein folding; P:response to endoplasmic reticulum stress
	CA03g29930	Thioredoxin II, putative	-1.09792	1.96536e-08	5.04397e-06	Thioredoxin-like 1-2, chloroplastic OS=Arabidopsis thaliana GN=At5g61440 PE=2 SV=1	C:GO:0009507; F:GO:0015035; P:GO:0006662; F:GO:0016671; P:GO:0034599; P:GO:0045454; P:GO:0055114; P:GO:0006457; P:GO:0000103	C:chloroplast; F:protein disulfide oxidoreductase activity; P:glycerol ether metabolic process; F:oxidoreductase activity, acting on a sulfur group of donors, disulfide as acceptor; P:cellular response to oxidative stress; P:cell redox homeostasis; P:oxidation-reduction process; P:protein folding; P:sulfate assimilation
	CA01g07890	Protein disulfide isomerase L-2	0.561533	8.95441e-07	0.000144599	Protein disulfide isomerase-like 1-4 OS=Arabidopsis thaliana GN=PDIL1-4 PE=1 SV=1	F:GO:0003756; C:GO:0016021; C:GO:0005783; P:GO:0045454; P:GO:0006457; P:GO:0034976	F:protein disulfide isomerase activity; C:integral component of membrane; C:endoplasmic reticulum; P:cell redox homeostasis; P:protein folding; P:response to endoplasmic reticulum stress
	CA06g05400	Protein disulfide isomerase-like protein	0.452054	1.26342e-06	0.00019317	Protein disulfide-isomerase OS=Datisca glomerata GN=PDI PE=2 SV=1	F:GO:0003756; C:GO:0005783; P:GO:0045454	F:protein disulfide isomerase activity; C:endoplasmic reticulum; P:cell redox homeostasis
	CA06g28280	Thioredoxin-like protein 4B-like isoform X2 [Citrus sinensis]	0.591061	0.0016248	0.0425348	Thioredoxin-like protein 4B OS=Homo sapiens GN=TXNL4B PE=1 SV=1	C:GO:0046540; C:GO:0005682; C:GO:0005681; P:GO:0000245	C:U4/U6 x U5 tri-snRNP complex; C:U5 snRNP; C:spliceosomal complex; P:spliceosomal complex assembly
	CA04g22290	CDSP32 protein (Chloroplast Drought-induced Stress Protein of 32kDa)	0.746613	8.15279e-06	0.000894442	Thioredoxin-like protein CDSP32, chloroplastic OS=Arabidopsis thaliana GN=CDSP32 PE=1 SV=1	C:GO:0009570; F:GO:0015035; C:GO:0009941; P:GO:0006662; F:GO:0016671; P:GO:0034599; P:GO:0045454; P:GO:0055114; P:GO:0006457; P:GO:0000103	C:chloroplast stroma; F:protein disulfide oxidoreductase activity; C:chloroplast envelope; P:glycerol ether metabolic process; F:oxidoreductase activity, acting on a sulfur group of donors, disulfide as acceptor; P:cellular response to oxidative stress; P:cell redox homeostasis; P:oxidation-reduction process; P:protein folding; P:sulfate assimilation
	CA06g06240	Detected protein of confused Function	0.433178	2.34892e-05	0.00199755	L-Ascorbate peroxidase 1, cytosolic OS=Arabidopsis thaliana GN=APX1 PE=1 SV=2	P:GO:0006979; P:GO:0098869; P:GO:0055114; F:GO:0016688; F:GO:0020037	P:response to oxidative stress; P:cellular oxidant detoxification; P:oxidation-reduction process; F:L-ascorbate peroxidase activity; F:heme binding
	CA03g24670	At5g63290	0.502998	2.40651e-05	0.00203449	Oxygen-independent coproporphyrinogen-III oxidase-like protein sll1917 OS=Synechocystis sp. (strain PCC 6803 / Kazusa) GN=sll1917 PE=2 SV=1	P:GO:0006779; C:GO:0005737; F:GO:0004109; C:GO:0016020; P:GO:0055114; F:GO:0051536	P:porphyrin-containing compound biosynthetic process; C:cytoplasm; F:coproporphyrinogen oxidase activity; C:membrane; P:oxidation-reduction process; F:iron-sulfur cluster binding
	CA02g17710	Thioredoxin-like protein CXXS1-like [Solanum lycopersicum]	0.481276	0.000106679	0.00610832	Thioredoxin-like protein CXXS1 OS=Arabidopsis thaliana GN=CXXS1 PE=2 SV=2	F:GO:0015035; P:GO:0006662; C:GO:0005829; F:GO:0016671; P:GO:0034599; P:GO:0045454; P:GO:0055114; P:GO:0006457; P:GO:0000103; C:GO:0005886	F:protein disulfide oxidoreductase activity; P:glycerol ether metabolic process; C:cytosol; F:oxidoreductase activity, acting on a sulfur group of donors, disulfide as acceptor; P:cellular response to oxidative stress; P:cell redox homeostasis; P:oxidation-reduction process; P:protein folding; P:sulfate assimilation; C:plasma membrane
	CA06g06260	Cytosolic ascorbate peroxidase	0.405272	0.000142667	0.00765076	L-Ascorbate peroxidase 1, cytosolic OS=Arabidopsis thaliana GN=APX1 PE=1 SV=2	P:GO:0006979; P:GO:0098869; P:GO:0055114; F:GO:0016688; F:GO:0020037	P:response to oxidative stress; P:cellular oxidant detoxification; P:oxidation-reduction process; F:L-ascorbate peroxidase activity; F:heme binding
	CA06g25930	Cinnamic acid 4-hydroxylase	0.466592	0.000144385	0.0077141	Trans-cinnamate 4-monooxygenase OS=Catharanthus roseus GN=CYP73A4 PE=2 SV=1	F:GO:0005506; C:GO:0016021; P:GO:0055114; F:GO:0016710; F:GO:0020037	F:iron ion binding; C:integral component of membrane; P:oxidation-reduction process; F:trans-cinnamate 4-monooxygenase activity; F:heme binding
	CA07g15750	Endoplasmic oxidoreductin-1-like [Solanum tuberosum]	0.414458	0.000265917	0.0125169	Endoplasmic reticulum oxidoreductin-1 OS=Arabidopsis thaliana GN=AERO1 PE=1 SV=1	F:GO:0003756; C:GO:0016021; F:GO:0016671; C:GO:0005783; P:GO:0055114	F:protein disulfide isomerase activity; C:integral component of membrane; F:oxidoreductase activity, acting on a sulfur group of donors, disulfide as acceptor; C:endoplasmic reticulum; P:oxidation-reduction process
	CA09g05990	Glutathione s-transferase, putative	0.601009	8.57862e-05	0.00522423	Glutathione S-transferase U8 OS=Arabidopsis thaliana GN=GSTU8 PE=2 SV=1	F:GO:0016740; P:GO:0044237	F:transferase activity; P:cellular metabolic process
	CA01g02970	CA01g02970 Theta class glutathione transferase GSTT1	0.436031	0.00155676	0.0415869	Glutathione S-transferase T1 OS=Arabidopsis thaliana GN=GSTT1 PE=2 SV=1	C:GO:0005737; P:GO:0006749; F:GO:0004364	C:cytoplasm; P:glutathione metabolic process; F:glutathione transferase activity
	CA02g18880	Microsomal glutathione S-transferase 3-like [Solanum tuberosum]	0.460253	0.00028927	0.0131981	Microsomal glutathione S-transferase 3 OS=Mus musculus GN=Mgst3 PE=1 SV=1	C:GO:0005635; F:GO:0004602; C:GO:0016021; P:GO:0098869; C:GO:0005783; C:GO:0005794; F:GO:0004364; C:GO:0005773	C:nuclear envelope; F:glutathione peroxidase activity; C:integral component of membrane; P:cellular oxidant detoxification; C:endoplasmic reticulum; C:Golgi apparatus; F:glutathione transferase activity; C:vacuole
	CA05g05280	Thioredoxin-like protein 4A-like [Cucumis sativus]	0.582132	0.000411522	0.0166603	Thioredoxin-like protein YLS8 OS=Arabidopsis thaliana GN=YLS8 PE=2 SV=1	C:GO:0005737; C:GO:0046540; C:GO:0005682; C:GO:0005681; P:GO:0000245	C:cytoplasm; C:U4/U6 x U5 tri-snRNP complex; C:U5 snRNP; C:spliceosomal complex; P:spliceosomal complex assembly
flavonoid metabolism	CA02g22270	Dihydroflavonol 4-reductase	1.30384	1.76633e-11	1.1539e-08	Dihydroflavonol-4-reductase OS=Petunia hybrida GN=DFRA PE=2 SV=2	F:GO:0050662; F:GO:0045552; C:GO:0016021; P:GO:0055114	F:coenzyme binding; F:dihydrokaempferol 4-reductase activity; C:integral component of membrane; P:oxidation-reduction process
	CA01g03670	Anthocyanin synthase	2.07562	1.18375e-23	2.83547e-20	Leucoanthocyanidin dioxygenase OS=Petunia hybrida GN=ANT17 PE=2 SV=1	P:GO:0009718; F:GO:0031418; F:GO:0046872; P:GO:0055114; F:GO:0050589	P:anthocyanin-containing compound biosynthetic process; F:L-ascorbic acid binding; F:metal ion binding; P:oxidation-reduction process; F:leucocyanidin oxygenase activity
	CA10g12290	UDP-glycosyltransferase 86A1-like [Solanum tuberosum]	0.870682	4.25833e-09	1.22402e-06	UDP-glycosyltransferase 86A1 OS=Arabidopsis thaliana GN=UGT86A1 PE=2 SV=1	P:GO:0052696; F:GO:0080043; C:GO:0043231; F:GO:0080044; P:GO:0009813	P:flavonoid glucuronidation; F:quercetin 3-O-glucosyltransferase activity; C:intracellular membrane-bounded organelle; F:quercetin 7-O-glucosyltransferase activity; P:flavonoid biosynthetic process
	CA02g21550	Flavanone 3-hydroxylase	0.655578	3.51171e-07	6.64083e-05	Naringenin,2-oxoglutarate 3-dioxygenase (Fragment) OS=Petunia hybrida GN=AN3 PE=1 SV=1	F:GO:0045486; F:GO:0046872; P:GO:0055114	F:naringenin 3-dioxygenase activity; F:metal ion binding; P:oxidation-reduction process
	CA03g08100	2-Hydroxyisoflavanone dehydratase	0.591252	0.000273229	0.0127082	2-Hydroxyisoflavanone dehydratase OS=Glycyrrhiza echinata GN=HIDM PE=1 SV=1	P:GO:0008152; F:GO:0016787	P:metabolic process; F:hydrolase activity
	CA11g18550	Flavonoid 3',5'-hydroxylase	0.521651	0.000298012	0.0134686	Flavonoid 3',5'-hydroxylase OS=Solanum melongena GN=CYP75A2 PE=2 SV=1	P:GO:0009718; F:GO:0005506; P:GO:0044550; C:GO:0016021; C:GO:0005783; P:GO:0055114; F:GO:0033772; F:GO:0020037	P:anthocyanin-containing compound biosynthetic process; F:iron ion binding; P:secondary metabolite biosynthetic process; C:integral component of membrane; C:endoplasmic reticulum; P:oxidation-reduction process; F:flavonoid 3',5'-hydroxylase activity; F:heme binding
	CA10g16530	Flavonoid 3-glucosyl transferase	0.464298	0.000766893	0.0255134	Anthocyanidin 3-O-glucosyltransferase OS=Solanum melongena GN=GT PE=2 SV=1	P:GO:0009718; P:GO:0052696; F:GO:0047213; F:GO:0080043; C:GO:0043231; F:GO:0080044	P:anthocyanin-containing compound biosynthetic process; P:flavonoid glucuronidation; F:anthocyanidin 3-O-glucosyltransferase activity; F:quercetin 3-O-glucosyltransferase activity; C:intracellular membrane-bounded organelle; F:quercetin 7-O-glucosyltransferase activity
	CA11g09970	Flavonol synthase/flavanone 3-hydroxylase	-0.471733	0.00111742	0.0329089	Zinc finger CCCH domain-containing protein 19 OS=Arabidopsis thaliana GN=NERD PE=1 SV=3	F:GO:0003677; F:GO:0008270; F:GO:0046872	F:DNA binding; F:zinc ion binding; F:metal ion binding
	CA03g08130	2-Hydroxyisoflavanone dehydratase	0.597929	0.00116553	0.0335691	2-Hydroxyisoflavanone dehydratase OS=Glycyrrhiza echinata GN=HIDM PE=1 SV=1	P:GO:0008152; F:GO:0016787	P:metabolic process; F:hydrolase activity
	CA03g29350	Flavonoid 3'-hydroxylase	-0.495196	0.00173744	0.0446698	Flavonoid 3'-monooxygenase OS=Petunia hybrida GN=CYP75B2 PE=2 SV=1	C:GO:0005789; F:GO:0016711; F:GO:0005506; C:GO:0016021; P:GO:0055114; P:GO:0009813; F:GO:0020037	C:endoplasmic reticulum membrane; F:flavonoid 3'-monooxygenase activity; F:iron ion binding; C:integral component of membrane; P:oxidation-reduction process; P:flavonoid biosynthetic process; F:heme binding
	CA06g19050	2-Oxoglutarate and Fe(II)-dependent oxygenase superfamily protein	-1.02419	0.00229053	0.049464	2-Oxoglutarate and Fe(II)-dependent oxygenase superfamily protein	F:GO:0051213; F:GO:0046872; P:GO:0055114	F:dioxygenase activity; F:metal ion binding; P:oxidation-reduction process
secondary metabolite biosynthetic process	CA03g00970		0.625598	2.56769e-08	6.25473e-06	Cytochrome P450 71B36 OS=Arabidopsis thaliana GN=CYP71B36 PE=3 SV=1	F:GO:0005506; C:GO:0016020; P:GO:0044550; F:GO:0016709; P:GO:0055114; F:GO:0020037	F:iron ion binding; C:membrane; P:secondary metabolite biosynthetic process; F:oxidoreductase activity, acting on paired donors, with incorporation or reduction of molecular oxygen, NAD(P)H as one donor, and incorporation of one atom of oxygen; P:oxidation-reduction process; F:heme binding
	CA10g16080	Cytochrome P450	-0.937043	6.77967e-07	0.00011613	Cytochrome P450 76A2 OS=Solanum melongena GN=CYP76A2 PE=2 SV=1	F:GO:0005506; P:GO:0044550; C:GO:0016021; F:GO:0016709; P:GO:0055114; F:GO:0020037	F:iron ion binding; P:secondary metabolite biosynthetic process; C:integral component of membrane; F:oxidoreductase activity, acting on paired donors, with incorporation or reduction of molecular oxygen, NAD(P)H as one donor, and incorporation of one atom of oxygen; P:oxidation-reduction process; F:heme binding
	CA04g18280		-0.868721	2.17416e-05	0.00188279	Cytochrome P450 81E8 OS=Medicago truncatula GN=CYP81E8 PE=2 SV=1	F:GO:0005506; P:GO:0044550; C:GO:0016021; F:GO:0016709; P:GO:0055114; F:GO:0020037	F:iron ion binding; P:secondary metabolite biosynthetic process; C:integral component of membrane; F:oxidoreductase activity, acting on paired donors, with incorporation or reduction of molecular oxygen, NAD(P)H as one donor, and incorporation of one atom of oxygen; P:oxidation-reduction process; F:heme binding
	CA10g16220	Cytochrome P450	0.774025	0.000121396	0.00663383	Cytochrome P450 76A2 OS=Solanum melongena GN=CYP76A2 PE=2 SV=1	F:GO:0005506; P:GO:0044550; C:GO:0016021; F:GO:0016709; P:GO:0055114; F:GO:0020037	F:iron ion binding; P:secondary metabolite biosynthetic process; C:integral component of membrane; F:oxidoreductase activity, acting on paired donors, with incorporation or reduction of molecular oxygen, NAD(P)H as one donor, and incorporation of one atom of oxygen; P:oxidation-reduction process; F:heme binding
	CA03g30500	4-Coumarate:coenzyme A ligase	-0.349529	0.000847474	0.0273705	4-Coumarate--CoA ligase 1 OS=Nicotiana tabacum GN=4CL1 PE=2 SV=1	F:GO:0005524; F:GO:0016207; P:GO:0009698	F:ATP binding; F:4-coumarate-CoA ligase activity; P:phenylpropanoid metabolic process
	CA10g05120	Catechol O-methyltransferase	0.847752	2.41922e-23	4.967e-20	Caffeic acid 3-O-methyltransferase 1 OS=Populus kitakamiensis GN=HOMT1 PE=3 SV=1	F:GO:0016206; C:GO:0005829; F:GO:0046983; P:GO:0019438; P:GO:0032259	F:catechol O-methyltransferase activity; C:cytosol; F:protein dimerization activity; P:aromatic compound biosynthetic process; P:methylation
defense response	CA10g12800	Putative disease resistance protein	1.16622	1.10511e-09	3.87382e-07	Putative late blight resistance protein homolog R1B-16 OS=Solanum demissum GN=R1B-16 PE=3 SV=1	F:GO:0043531; P:GO:0006952	F:ADP binding; P:defense response
	CA03g18160	4-Hydroxycinnamoyl-CoA ligase 2	-0.479412	2.00532e-06	0.000294086	Oxalate-CoA ligase OS=Arabidopsis thaliana GN=AAE3 PE=1 SV=1	C:GO:0009570; P:GO:0010030; F:GO:0016207; C:GO:0009506; C:GO:0048046; P:GO:0010214; P:GO:0050832; F:GO:0050203; P:GO:0009735; P:GO:0033611	C:chloroplast stroma; P:positive regulation of seed germination; F:4-coumarate-CoA ligase activity; C:plasmodesma; C:apoplast; P:seed coat development; P:defense response to fungus; F:oxalate-CoA ligase activity; P:response to cytokinin; P:oxalate catabolic process
	CA00g00780	Unknown protein	1.72684	5.23141e-18	7.51858e-15	17.3-kDa class II heat shock protein OS=Solanum peruvianum PE=2 SV=1	C:GO:0005737	C:cytoplasm
	CA00g00830	17.3-kDa class II heat shock protein-like [Solanum tuberosum]	1.49347	2.53327e-15	2.80063e-12	17.3-kDa class II heat shock protein OS=Solanum peruvianum PE=2 SV=1	C:GO:0005737	C:cytoplasm
	CA03g01150	ER lumen protein retaining receptor	0.521477	1.92271e-05	0.00174894	ER lumen protein-retaining receptor OS=Petunia hybrida GN=ERD2 PE=2 SV=1	C:GO:0005789; P:GO:0016192; P:GO:0015031; C:GO:0016021; P:GO:0010204; C:GO:0005794; F:GO:0046923; P:GO:0006621	C:endoplasmic reticulum membrane; P:vesicle-mediated transport; P:protein transport; C:integral component of membrane; P:defense response signaling pathway, resistance gene-independent; C:Golgi apparatus; F:ER retention sequence binding; P:protein retention in ER lumen
	CA00g48500	PnFL-2	-0.838831	4.2485e-05	0.00305297	Protein TIFY 10A OS=Arabidopsis thaliana GN=TIFY10A PE=1 SV=1	C:GO:0005634; F:GO:0003714; P:GO:0009611; P:GO:2000022; P:GO:0031347; P:GO:1903507	C:nucleus; F:transcription corepressor activity; P:response to wounding; P:regulation of jasmonic acid mediated signaling pathway; P:regulation of defense response; P:negative regulation of nucleic acid-templated transcription
	CA03g33310	Calmodulin binding protein-like, putative [Theobroma cacao]	-0.801899	0.000111865	0.00630478	Protein SAR DEFICIENT 1 OS=Arabidopsis thaliana GN=SARD1 PE=1 SV=1	P:GO:0098542; F:GO:0005516; P:GO:0002831; P:GO:0009617; P:GO:0032101; P:GO:0031347; P:GO:0031326	P:defense response to other organism; F:calmodulin binding; P:regulation of response to biotic stimulus; P:response to bacterium; P:regulation of response to external stimulus; P:regulation of defense response; P:regulation of cellular biosynthetic process
	CA00g95270		-0.417271	0.000300175	0.0135239	Flower-specific defensin OS=Nicotiana alata GN=D1 PE=1 SV=1	P:GO:0006952	P:defense response
	CA02g03150	FERONIA receptor-like kinase	-0.372157	0.000301933	0.0135606	Receptor-like protein kinase FERONIA OS=Arabidopsis thaliana GN=FER PE=1 SV=1	P:GO:0018108; P:GO:0010483; P:GO:0009791; P:GO:0046777; P:GO:0009741; F:GO:0004674; C:GO:0005886; P:GO:0009723; P:GO:0009788; P:GO:0048364; F:GO:0005524; C:GO:0009506; C:GO:0043680; F:GO:0004715; P:GO:0030308; C:GO:0016021; P:GO:0050832	P:peptidyl-tyrosine phosphorylation; P:pollen tube reception; P:post-embryonic development; P:protein autophosphorylation; P:response to brassinosteroid; F:protein serine/threonine kinase activity; C:plasma membrane; P:response to ethylene; P:negative regulation of abscisic acid-activated signaling pathway; P:root development; F:ATP binding; C:plasmodesma; C:filiform apparatus; F:non-membrane spa…
	CA04g18180	Snakin-1-like [Solanum tuberosum]	0.449976	0.000660709	0.0231603	Snakin-1 OS=Solanum tuberosum GN=SN1 PE=1 SV=1	C:GO:0005618; C:GO:0005576; P:GO:0006952	C:cell wall; C:extracellular region; P:defense response
	CA05g01890	15.7-kDa heat shock protein, peroxisomal-like [Solanum tuberosum]	0.84805	5.31264e-06	0.000620758	15.7-kDa heat shock protein, peroxisomal OS=Arabidopsis thaliana GN=HSP15.7 PE=2 SV=1	C:GO:0016021; C:GO:0005782; P:GO:0006457	C:integral component of membrane; C:peroxisomal matrix; P:protein folding
	CA10g02660	CMV 1a interacting protein 1	0.81488	7.65991e-06	0.000853397	Demethylmenaquinone methyltransferase OS=Lactococcus lactis subsp. lactis (strain IL1403) GN=menG PE=3 SV=1	C:GO:0005802; C:GO:0005768; C:GO:0005774; F:GO:0008757; P:GO:0032259	C:trans-Golgi network; C:endosome; C:vacuolar membrane; F:S-adenosylmethionine-dependent methyltransferase activity; P:methylation
	CA03g29380	101-kDa heat shock protein	0.779262	1.23215e-05	0.00123835	Chaperone protein ClpB1 OS=Arabidopsis thaliana GN=CLPB1 PE=1 SV=2	F:GO:0005524; P:GO:0019538	F:ATP binding; P:protein metabolic process
	CA08g10230		-0.628751	0.000697333	0.0240337	Wound-induced protein WIN2 OS=Solanum tuberosum GN=WIN2 PE=2 SV=1	F:GO:0008061; P:GO:0050832; P:GO:0042742	F:chitin binding; P:defense response to fungus; P:defense response to bacterium
	CA04g22530	Dehydrin-like protein	-0.510373	0.00039546	0.0163321	Phosphoprotein ECPP44 OS=Daucus carota GN=ECPP44 PE=1 SV=1	P:GO:0006950; P:GO:0009415	P:response to stress; P:response to water
	CA10g12980	C(?)protein LURP-one-related 15-like [Glycine max]	0.582126	0.000816736	0.0267994	Protein LURP-one-related 15 OS=Arabidopsis thaliana GN=At5g01750 PE=1 SV=1	P:GO:0006952	P:defense response
	CA06g09410	Wound-induced protein	-0.473912	0.000409955	0.0166437	Wound-induced protein 1 OS=Solanum tuberosum GN=WUN1 PE=2 SV=1
	CA05g01280	C2 domain-containing protein	0.390887	0.000456761	0.0181341	Protein VASCULAR ASSOCIATED DEATH 1, chloroplastic OS=Arabidopsis thaliana GN=VAD1 PE=1 SV=1	C:GO:0016021; C:GO:0005783; P:GO:0009751; P:GO:0043069; P:GO:0042742; P:GO:0009723	C:integral component of membrane; C:endoplasmic reticulum; P:response to salicylic acid; P:negative regulation of programmed cell death; P:defense response to bacterium; P:response to ethylene
	CA04g18180	Snakin-1-like [Solanum tuberosum]	0.449976	0.000660709	0.0231603	Snakin-1 OS=Solanum tuberosum GN=SN1 PE=1 SV=1	C:GO:0005618; C:GO:0005576; P:GO:0006952	C:cell wall; C:extracellular region; P:defense response
	CA08g10230	Wound-induced protein WIN2	-0.628751	0.000697333	0.0240337	Wound-induced protein WIN2 OS=Solanum tuberosum GN=WIN2 PE=2 SV=1	F:GO:0008061; P:GO:0050832; P:GO:0042742	F:chitin binding; P:defense response to fungus; P:defense response to bacterium
	CA10g12980	Protein LURP-one-related 15-like [Glycine max]	0.582126	0.000816736	0.0267994	Protein LURP-one-related 15 OS=Arabidopsis thaliana GN=At5g01750 PE=1 SV=1	P:GO:0006952	P:defense response
	CA07g00320	Pathogenesis-related protein PR-1-like [Solanum lycopersicum]	0.989049	9.32218e-09	2.5279e-06	Pathogenesis-related protein PR-1 OS=Medicago truncatula GN=PR-1 PE=2 SV=1
	CA01g06920	PRP1	-0.615748	1.22287e-09	4.18455e-07	36.4-kDa proline-rich protein OS=Solanum lycopersicum GN=TPRP-F1 PE=2 SV=1
	CA08g01700	Protein TIFY 5A-like [Solanum tuberosum]	-0.97587	2.4485e-06	0.000335928	Protein TIFY 5A OS=Arabidopsis thaliana GN=TIFY5A PE=1 SV=1	P:GO:0048583; P:GO:0050794	P:regulation of response to stimulus; P:regulation of cellular process
	CA10g21190	Detected protein of unknown function	-0.713238	2.58351e-06	0.000350284	Disease resistance protein At4g27190 OS=Arabidopsis thaliana GN=At4g27190 PE=2 SV=1
	CA02g14910	Cytochrome P450, putative	-0.393613	0.000900036	0.028618	Cytochrome P450 81D1 OS=Arabidopsis thaliana GN=CYP81D1 PE=2 SV=1	P:GO:0098542; F:GO:0005506; C:GO:0016020; P:GO:0044550; F:GO:0016709; P:GO:0042343; P:GO:0055114; F:GO:0020037	P:defense response to other organism; F:iron ion binding; C:membrane; P:secondary metabolite biosynthetic process; F:oxidoreductase activity, acting on paired donors, with incorporation or reduction of molecular oxygen, NAD(P)H as one donor, and incorporation of one atom of oxygen; P:indole glucosinolate metabolic process; P:oxidation-reduction process; F:heme binding
	CA00g45250	Unknown protein	-0.4495	0.000954067	0.02963	Kirola OS=Actinidia deliciosa PE=1 SV=1	P:GO:0009607; P:GO:0006952	P:response to biotic stimulus; P:defense response
	CA01g27920	NRC1	-0.366292	0.00179784	0.0453307	Putative late blight resistance protein homolog R1B-14 OS=Solanum demissum GN=R1B-14 PE=3 SV=1	F:GO:0043531; P:GO:0006952	F:ADP binding; P:defense response
	CA00g90440	Detected protein of unknown function	-0.635205	0.000161842	0.00839708	Calmodulin-binding protein 60 A OS=Arabidopsis thaliana GN=CBP60A PE=2 SV=1	F:GO:0005516; P:GO:0006950	F:calmodulin binding; P:response to stress
	CA09g02510	Ethylene signaling protein	-0.375232	0.00217936	0.0516009	Ethylene-insensitive protein 2 OS=Arabidopsis thaliana GN=EIN2 PE=1 SV=1	P:GO:0009651; P:GO:0010150; P:GO:0009873; P:GO:0048765; P:GO:0042742; C:GO:0005622; F:GO:0005215; P:GO:0009789; P:GO:0051301; P:GO:0052544; P:GO:0009926; P:GO:0002237; P:GO:0009408; P:GO:0010119; P:GO:0001944; P:GO:0001736; C:GO:0016021; P:GO:0050832; P:GO:0031348	P:response to salt stress; P:leaf senescence; P:ethylene-activated signaling pathway; P:root hair cell differentiation; P:defense response to bacterium; C:intracellular; F:transporter activity; P:positive regulation of abscisic acid-activated signaling pathway; P:cell division; P:defense response by callose deposition in cell wall; P:auxin polar transport; P:response to molecule of bacterial orig…
	CA03g04260	Pathogenesis-related protein STH-2-like [Solanum tuberosum]	0.710463	8.02447e-08	1.77427e-05	Pathogenesis-related protein STH-2 OS=Solanum tuberosum GN=STH-2 PE=2 SV=1	C:GO:0005634; F:GO:0004864; P:GO:0009607; P:GO:0009738; P:GO:0043086; P:GO:0080163; C:GO:0005737; F:GO:0010427; F:GO:0004872; P:GO:0006952	C:nucleus; F:protein phosphatase inhibitor activity; P:response to biotic stimulus; P:abscisic acid-activated signaling pathway; P:negative regulation of catalytic activity; P:regulation of protein serine/threonine phosphatase activity; C:cytoplasm; F:abscisic acid binding; F:receptor activity; P:defense response
	CA00g30090	Unknown protein	0.658873	4.96509e-07	9.14851e-05	S-norcoclaurine synthase 2 OS=Papaver somniferum GN=NCS2 PE=1 SV=1	C:GO:0005634; F:GO:0004864; P:GO:0009607; P:GO:0009738; P:GO:0043086; P:GO:0080163; C:GO:0005737; F:GO:0010427; F:GO:0004872; P:GO:0006952	C:nucleus; F:protein phosphatase inhibitor activity; P:response to biotic stimulus; P:abscisic acid-activated signaling pathway; P:negative regulation of catalytic activity; P:regulation of protein serine/threonine phosphatase activity; C:cytoplasm; F:abscisic acid binding; F:receptor activity; P:defense response
	CA03g22790	Mitogen-activated protein kinase kinase	-0.726299	6.91024e-07	0.00011613	Mitogen-activated protein kinase kinase 9 OS=Arabidopsis thaliana GN=MKK9 PE=1 SV=1	F:GO:0005524; P:GO:0000165; F:GO:0004702; C:GO:0005737; F:GO:0004708; P:GO:0006952	F:ATP binding; P:MAPK cascade; F:signal transducer, downstream of receptor, with serine/threonine kinase activity; C:cytoplasm; F:MAP kinase kinase activity; P:defense response
jasmonic acid	CA04g19770	Allene oxide synthase	-1.08654	1.32987e-09	4.44487e-07	Allene oxide synthase, chloroplastic OS=Arabidopsis thaliana GN=CYP74A PE=1 SV=3	P:GO:0009695; F:GO:0016705; C:GO:0009941; F:GO:0047987; P:GO:0009611; P:GO:0009753; F:GO:0009978; P:GO:0006952; F:GO:0004497; C:GO:0009535; F:GO:0020037; F:GO:0005506; P:GO:0031408; C:GO:0005739; P:GO:0055114; C:GO:0010287; P:GO:0016125	P:jasmonic acid biosynthetic process; F:oxidoreductase activity, acting on paired donors, with incorporation or reduction of molecular oxygen; C:chloroplast envelope; F:hydroperoxide dehydratase activity; P:response to wounding; P:response to jasmonic acid; F:allene oxide synthase activity; P:defense response; F:monooxygenase activity; C:chloroplast thylakoid membrane; F:heme binding; F:iron ion …
	CA00g48500	PnFL-2	-0.838831	4.2485e-05	0.00305297	Protein TIFY 10A OS=Arabidopsis thaliana GN=TIFY10A PE=1 SV=1	C:GO:0005634; F:GO:0003714; P:GO:0009611; P:GO:2000022; P:GO:0031347; P:GO:1903507	C:nucleus; F:transcription corepressor activity; P:response to wounding; P:regulation of jasmonic acid mediated signaling pathway; P:regulation of defense response; P:negative regulation of nucleic acid-templated transcription
	CA00g07330	CA00g07330 Jasmonate ZIM domain protein c.1	-0.42088	0.0008792	0.028205	Protein TIFY 6B OS=Arabidopsis thaliana GN=TIFY6B PE=1 SV=1	P:GO:0048583; P:GO:0050794	P:regulation of response to stimulus; P:regulation of cellular process
	CA10g12310	12-Oxophytodienoate reductase 1-like [Solanum tuberosum]	1.45146	4.00313e-18	6.39255e-15	12-oxophytodienoate reductase 1 OS=Solanum lycopersicum GN=OPR1 PE=1 SV=1	F:GO:0010181; C:GO:0005737; F:GO:0016629; P:GO:0031408; F:GO:0003959; P:GO:0055114	F:FMN binding; C:cytoplasm; F:12-oxophytodienoate reductase activity; P:oxylipin biosynthetic process; F:NADPH dehydrogenase activity; P:oxidation-reduction process
	CA10g12320	12-Oxophytodienoate reductase 1-like [Solanum tuberosum]	1.2751	8.08497e-10	3.14046e-07	12-oxophytodienoate reductase 1 OS=Solanum lycopersicum GN=OPR1 PE=1 SV=1	F:GO:0010181; C:GO:0005737; F:GO:0016629; P:GO:0031408; F:GO:0003959; P:GO:0055114	F:FMN binding; C:cytoplasm; F:12-oxophytodienoate reductase activity; P:oxylipin biosynthetic process; F:NADPH dehydrogenase activity; P:oxidation-reduction process
	CA03g24460	Acyl:CoA ligase	-0.449129	0.000404584	0.0165661	4-Coumarate-CoA ligase-like 9 OS=Arabidopsis thaliana GN=4CLL9 PE=1 SV=2	C:GO:0005777; P:GO:0009695; F:GO:0016491; C:GO:0016021; F:GO:0004321; F:GO:0016874	C:peroxisome; P:jasmonic acid biosynthetic process; F:oxidoreductase activity; C:integral component of membrane; F:fatty-acyl-CoA synthase activity; F:ligase activity
	CA03g35330	Jasmonate ZIM domain protein h	-0.675407	0.00114219	0.0332973	Protein TIFY 11B OS=Arabidopsis thaliana GN=TIFY11B PE=1 SV=1	C:GO:0005634; F:GO:0003714; P:GO:0009611; P:GO:2000022; P:GO:0031347; P:GO:1903507	C:nucleus; F:transcription corepressor activity; P:response to wounding; P:regulation of jasmonic acid mediated signaling pathway; P:regulation of defense response; P:negative regulation of nucleic acid-templated transcription
	CA03g24460	CAAcyl:coa ligase	-0.449129	0.000404584	0.0165661	4-Coumarate-CoA ligase-like 9 OS=Arabidopsis thaliana GN=4CLL9 PE=1 SV=2	C:GO:0005777; P:GO:0009695; F:GO:0016491; C:GO:0016021; F:GO:0004321; F:GO:0016874	C:peroxisome; P:jasmonic acid biosynthetic process; F:oxidoreductase activity; C:integral component of membrane; F:fatty-acyl-CoA synthase activity; F:ligase activity
sugar metabolic pathway	CA06g14940	Neutral/alkaline invertase	-0.854473	8.99395e-10	3.40161e-07	Alkaline/neutral invertase CINV2 OS=Arabidopsis thaliana GN=CINV2 PE=1 SV=1	F:GO:0033926	F:glycopeptide alpha-N-acetylgalactosaminidase activity
	CA03g02840	NAD-malate dehydrogenase (Precursor)	0.700998	0.000146697	0.00775121	Malate dehydrogenase, chloroplastic OS=Arabidopsis thaliana GN=At3g47520 PE=1 SV=1	P:GO:0005975; C:GO:0009507; F:GO:0030060; P:GO:0006108; P:GO:0055114	P:carbohydrate metabolic process; C:chloroplast; F:L-malate dehydrogenase activity; P:malate metabolic process; P:oxidation-reduction process
	CA01g22690	Galactinol synthase	0.743878	0.000311793	0.0137457	Galactinol synthase 1 OS=Arabidopsis thaliana GN=GOLS1 PE=1 SV=1	P:GO:0009409; F:GO:0047216; P:GO:0006012	P:response to cold; F:inositol 3-alpha-galactosyltransferase activity; P:galactose metabolic process
	CA08g10130	Phosphomannomutase, putative	0.371058	0.00111177	0.0328101	Phosphomannomutase OS=Solanum lycopersicum PE=2 SV=1	C:GO:0005737; F:GO:0004615; P:GO:0009298	C:cytoplasm; F:phosphomannomutase activity; P:GDP-mannose biosynthetic process
	CA12g20630	UDP-glucuronate 4-epimerase 6-like [Solanum tuberosum]	-0.543655	0.00178941	0.0451976	UDP-glucuronate 4-epimerase 6 OS=Arabidopsis thaliana GN=GAE6 PE=1 SV=1	P:GO:0005975; F:GO:0016857; F:GO:0050662; C:GO:0016021	P:carbohydrate metabolic process; F:racemase and epimerase activity, acting on carbohydrates and derivatives; F:coenzyme binding; C:integral component of membrane
	CA04g08220	Chitinase/lysozyme	0.449953	0.00191357	0.0473354	Chitotriosidase-1 OS=Homo sapiens GN=CHIT1 PE=1 SV=1	F:GO:0004568; P:GO:0005975; F:GO:0008061; P:GO:0006032; C:GO:0005576	F:chitinase activity; P:carbohydrate metabolic process; F:chitin binding; P:chitin catabolic process; C:extracellular region
	CA00g72760	Sucrose phosphate synthase	-0.279679	0.00215994	0.0512255	Probable sucrose-phosphate synthase OS=Solanum tuberosum GN=SPS PE=2 SV=1	P:GO:0005986; C:GO:0009506; C:GO:0005829; F:GO:0046524; F:GO:0016157; P:GO:0071836; C:GO:0005886	P:sucrose biosynthetic process; C:plasmodesma; C:cytosol; F:sucrose-phosphate synthase activity; F:sucrose synthase activity; P:nectar secretion; C:plasma membrane
	CA10g01830	Rhamnose synthase	-0.34054	0.00109706	0.0326435	Trifunctional UDP-glucose 4,6-dehydratase/UDP-4-keto-6-deoxy-D-glucose 3,5-epimerase/UDP-4-keto-L-rhamnose-reductase RHM1 OS=Arabidopsis thaliana GN=RHM1 PE=1 SV=1	F:GO:0050377; F:GO:0008460; P:GO:0009225	F:UDP-glucose 4,6-dehydratase activity; F:dTDP-glucose 4,6-dehydratase activity; P:nucleotide-sugar metabolic process
	CA02g29900	Raffinose synthase	-0.838268	5.4686e-05	0.00368989	Probable galactinol--sucrose galactosyltransferase 5 OS=Arabidopsis thaliana GN=RFS5 PE=1 SV=1	C:GO:0009507; P:GO:0009737; F:GO:0047268	C:chloroplast; P:response to abscisic acid; F:galactinol-raffinose galactosyltransferase activity
	CA12g20970	Mitochondrial pyruvate dehydrogenase kinase isoform 2	0.657972	0.000116928	0.0064634	[Pyruvate dehydrogenase (acetyl-transferring)] kinase, mitochondrial OS=Arabidopsis thaliana GN=PDK PE=1 SV=1	F:GO:0009927; F:GO:0005524; F:GO:0042803; P:GO:0007165; P:GO:0046777	F:histidine phosphotransfer kinase activity; F:ATP binding; F:protein homodimerization activity; P:signal transduction; P:protein autophosphorylation
RNA processing	CA02g19320	Dyskerin family protein [Populus trichocarpa]	-0.695081	2.19005e-10	1.04443e-07	H/ACA ribonucleoprotein complex subunit 4 OS=Arabidopsis thaliana GN=CBF5 PE=1 SV=1	P:GO:0001522; F:GO:0003723; P:GO:0006396; F:GO:0009982; C:GO:0044424	P:pseudouridine synthesis; F:RNA binding; P:RNA processing; F:pseudouridine synthase activity; C:intracellular part
	CA02g01090	KH domain-containing protein At4g18375-like [Solanum tuberosum]	-0.634571	7.60524e-08	1.70785e-05	KH domain-containing protein At4g18375 OS=Arabidopsis thaliana GN=At4g18375 PE=2 SV=1	F:GO:0003723	F:RNA binding
	CA10g04520	Dead box ATP-dependent RNA helicase, putative	-0.746921	9.86462e-10	3.54436e-07	Putative DEAD-box ATP-dependent RNA helicase 29 OS=Arabidopsis thaliana GN=RH29 PE=3 SV=1	C:GO:0005634; F:GO:0005524; F:GO:0003723; P:GO:0010501; F:GO:0004004	C:nucleus; F:ATP binding; F:RNA binding; P:RNA secondary structure unwinding; F:ATP-dependent RNA helicase activity
	CA09g14590	Protein PAT1 homolog 1-like [Solanum lycopersicum]	-0.591677	0.000101043	0.00587933	Protein PAT1 homolog 1 OS=Danio rerio GN=patl1 PE=1 SV=1	F:GO:0003723; P:GO:0000290; P:GO:0033962; C:GO:0000932	F:RNA binding; P:deadenylation-dependent decapping of nuclear-transcribed mRNA; P:cytoplasmic mRNA processing body assembly; C:P-body
cellular oxidant detoxification	CA03g30650	NADPH oxidase	-1.05148	7.09405e-13	5.66421e-10	Respiratory burst oxidase homolog protein C OS=Solanum tuberosum GN=RBOHC PE=1 SV=2	F:GO:0004601; F:GO:0005509; F:GO:0016174; C:GO:0016021; P:GO:0098869; P:GO:0055114	F:peroxidase activity; F:calcium ion binding; F:NAD(P)H oxidase activity; C:integral component of membrane; P:cellular oxidant detoxification; P:oxidation-reduction process
response to oxidative stress	CA09g03700	L-Ascorbate peroxidase 2, cytosolic-like [Solanum lycopersicum]	0.626999	0.000119632	0.00656238	L-Ascorbate peroxidase 2, cytosolic OS=Arabidopsis thaliana GN=APX2 PE=2 SV=3	F:GO:0004601; P:GO:0006979; P:GO:0098869; P:GO:0055114; F:GO:0020037	F:peroxidase activity; P:response to oxidative stress; P:cellular oxidant detoxification; P:oxidation-reduction process; F:heme binding
	CA02g18880	Microsomal glutathione S-transferase 3-like [Solanum tuberosum]	0.460253	0.00028927	0.0131981	Microsomal glutathione S-transferase 3 OS=Mus musculus GN=Mgst3 PE=1 SV=1	C:GO:0005635; F:GO:0004602; C:GO:0016021; P:GO:0098869; C:GO:0005783; C:GO:0005794; F:GO:0004364; C:GO:0005773	C:nuclear envelope; F:glutathione peroxidase activity; C:integral component of membrane; P:cellular oxidant detoxification; C:endoplasmic reticulum; C:Golgi apparatus; F:glutathione transferase activity; C:vacuole
	CA08g02460	Probable peroxygenase 5-like [Solanum lycopersicum]	0.662229	4.02663e-06	0.00049043	Probable peroxygenase 4 OS=Arabidopsis thaliana GN=PXG4 PE=1 SV=1
	CA01g09730	Class III peroxidase	0.423679	0.000535516	0.0206339	Peroxidase 45 OS=Arabidopsis thaliana GN=PER45 PE=1 SV=1	F:GO:0004601; P:GO:0006979; F:GO:0046872; P:GO:0098869; P:GO:0055114; C:GO:0005576; F:GO:0020037; P:GO:0042744	F:peroxidase activity; P:response to oxidative stress; F:metal ion binding; P:cellular oxidant detoxification; P:oxidation-reduction process; C:extracellular region; F:heme binding; P:hydrogen peroxide catabolic process
	CA06g06240	Detected protein of confused Function	0.433178	2.34892e-05	0.00199755	L-Ascorbate peroxidase 1, cytosolic OS=Arabidopsis thaliana GN=APX1 PE=1 SV=2	P:GO:0006979; P:GO:0098869; P:GO:0055114; F:GO:0016688; F:GO:0020037	P:response to oxidative stress; P:cellular oxidant detoxification; P:oxidation-reduction process; F:L-ascorbate peroxidase activity; F:heme binding
	CA04g14020	Peroxidase 12, putative	-0.675012	2.8236e-05	0.0022927	Peroxidase 12 OS=Arabidopsis thaliana GN=PER12 PE=1 SV=1	F:GO:0004601; P:GO:0006979; F:GO:0046872; P:GO:0098869; P:GO:0009664; P:GO:0055114; C:GO:0005576; C:GO:0009505; F:GO:0020037; P:GO:0042744	F:peroxidase activity; P:response to oxidative stress; F:metal ion binding; P:cellular oxidant detoxification; P:plant-type cell wall organization; P:oxidation-reduction process; C:extracellular region; C:plant-type cell wall; F:heme binding; P:hydrogen peroxide catabolic process
oxidation-reduction process	CA09g07520	Malic enzyme	-0.47944	0.000573936	0.0214631	NADP-dependent malic enzyme OS=Vitis vinifera PE=2 SV=1	P:GO:0006108; F:GO:0046872; F:GO:0051287; F:GO:0004471; P:GO:0055114	P:malate metabolic process; F:metal ion binding; F:NAD binding; F:malate dehydrogenase (decarboxylating) (NAD+) activity; P:oxidation-reduction process
	CA12g07500	Uricase	0.342556	0.000590253	0.0217097	Uricase-2 isozyme 1 OS=Glycine max PE=1 SV=2	F:GO:0003676; C:GO:0005777; F:GO:0008408; P:GO:0090305; P:GO:0019628; F:GO:0004846; P:GO:0007031; C:GO:1990923; P:GO:0031047; P:GO:0034587; P:GO:0055114; P:GO:0006144	F:nucleic acid binding; C:peroxisome; F:3'-5' exonuclease activity; P:nucleic acid phosphodiester bond hydrolysis; P:urate catabolic process; F:urate oxidase activity; P:peroxisome organization; C:PET complex; P:gene silencing by RNA; P:piRNA metabolic process; P:oxidation-reduction process; P:purine nucleobase metabolic process
	CA10g18210	Tropinone reductase I	0.388295	0.00060224	0.0219287	Tropinone reductase 1 OS=Datura stramonium GN=TR1 PE=1 SV=1	F:GO:0050356; C:GO:0016021; P:GO:0009710; P:GO:0055114	F:tropine dehydrogenase activity; C:integral component of membrane; P:tropane alkaloid biosynthetic process; P:oxidation-reduction process
	CA03g07330	NAD(P)H-quinone oxidoreductase subunit H, putative isoform 1 [Theobroma cacao]	0.32531	0.000660383	0.0231603	NAD(P)H-quinone oxidoreductase subunit isoform 1
	CA02g01710	L-Ascorbate oxidase homolog [Glycine max]	-0.467186	0.00170482	0.0442268	L-Ascorbate oxidase homolog OS=Nicotiana tabacum PE=2 SV=1	F:GO:0016722; C:GO:0009506; F:GO:0005507; P:GO:0055114; C:GO:0009505	F:oxidoreductase activity, oxidizing metal ions; C:plasmodesma; F:copper ion binding; P:oxidation-reduction process; C:plant-type cell wall
	CA02g08750	Type 2 proly 4-hydroxylase	0.466899	0.00205123	0.0492981	Probable prolyl 4-hydroxylase 7 OS=Arabidopsis thaliana GN=P4H7 PE=2 SV=1	F:GO:0031418; F:GO:0005506; F:GO:0016705; P:GO:0055114	F:L-ascorbic acid binding; F:iron ion binding; F:oxidoreductase activity, acting on paired donors, with incorporation or reduction of molecular oxygen; P:oxidation-reduction process
	CA07g04220	Putative steroid 5beta-reductase	0.563958	8.26274e-05	0.00505328	3-oxo-Delta(4,5)-steroid 5-beta-reductase OS=Digitalis lanata PE=1 SV=1	F:GO:0003854; F:GO:0050662; F:GO:0047568; F:GO:0047787; P:GO:0055114	F:3-beta-hydroxy-delta5-steroid dehydrogenase activity; F:coenzyme binding; F:3-oxo-5-beta-steroid 4-dehydrogenase activity; F:delta4-3-oxosteroid 5beta-reductase activity; P:oxidation-reduction process
	CA10g11310	3-oxo-5-alpha-steroid 4-dehydrogenase, putative	1.45173	5.85951e-15	6.01521e-12	Steroid 5-alpha-reductase DET2 OS=Solanum lycopersicum GN=DET2 PE=1 SV=1	F:GO:0003865; F:GO:0050213; C:GO:0005737; F:GO:0047751; C:GO:0016021; P:GO:0016132; P:GO:0055114	F:3-oxo-5-alpha-steroid 4-dehydrogenase activity; F:progesterone 5-alpha-reductase activity; C:cytoplasm; F:cholestenone 5-alpha-reductase activity; C:integral component of membrane; P:brassinosteroid biosynthetic process; P:oxidation-reduction process
	CA03g27270	Detected protein of unknown function	0.703656	1.35895e-10	7.23366e-08	Pyridoxine/pyridoxamine 5'-phosphate oxidase 1, chloroplastic OS=Arabidopsis thaliana GN=PPOX1 PE=1 SV=1	F:GO:0004733; P:GO:0042823; C:GO:0009507; P:GO:0006734; P:GO:0008615; F:GO:0010181; C:GO:0005739; P:GO:0006739; C:GO:0005829; P:GO:0055114; F:GO:0052856; F:GO:0052857	F:pyridoxamine-phosphate oxidase activity; P:pyridoxal phosphate biosynthetic process; C:chloroplast; P:NADH metabolic process; P:pyridoxine biosynthetic process; F:FMN binding; C:mitochondrion; P:NADP metabolic process; C:cytosol; P:oxidation-reduction process; F:NADHX epimerase activity; F:NADPHX epimerase activity
	CA04g10090	Nitrate reductase	0.556462	0.00203727	0.0491645	Nitrate reductase [NADH] OS=Solanum lycopersicum GN=NIA PE=3 SV=1	F:GO:0050464; F:GO:0030151; P:GO:0055114; P:GO:0006809; F:GO:0009703; F:GO:0020037; F:GO:0043546; P:GO:0042128	F:nitrate reductase (NADPH) activity; F:molybdenum ion binding; P:oxidation-reduction process; P:nitric oxide biosynthetic process; F:nitrate reductase (NADH) activity; F:heme binding; F:molybdopterin cofactor binding; P:nitrate assimilation
	CA02g16830	CA02g16830 External NADH-ubiquinone oxidoreductase	0.760511	6.2342e-07	0.000109266	External alternative NAD(P)H-ubiquinone oxidoreductase B2, mitochondrial OS=Arabidopsis thaliana GN=NDB2 PE=1 SV=1	F:GO:0016491; F:GO:0005509; P:GO:0055114	F:oxidoreductase activity; F:calcium ion binding; P:oxidation-reduction process
	CA12g18000	CA12g18000 Alcohol dehydrogenase ADH	0.467496	1.71463e-05	0.00163197	Alcohol dehydrogenase-like 7 OS=Arabidopsis thaliana GN=At5g42250 PE=2 SV=1	F:GO:0008270; F:GO:0016491; P:GO:0055114	F:zinc ion binding; F:oxidoreductase activity; P:oxidation-reduction process
	CA06g19500	CA06g19500 Betaine aldehyde dehydrogenase	0.428233	5.07889e-05	0.00350932	Betaine aldehyde dehydrogenase 2, mitochondrial OS=Arabidopsis thaliana GN=ALDH10A9 PE=2 SV=1	F:GO:0000166; F:GO:0008802; P:GO:0055114	F:nucleotide binding; F:betaine-aldehyde dehydrogenase activity; P:oxidation-reduction process
	CA02g12610	Protein SRG1-like [Solanum tuberosum]	0.555805	9.67775e-05	0.00572381	Protein SRG1 OS=Arabidopsis thaliana GN=SRG1 PE=2 SV=1
	CA06g10950		0.59088	0.000252623	0.0120621	Cannabidiolic acid synthase OS=Cannabis sativa GN=CBDAS PE=1 SV=1	F:GO:0016614; F:GO:0050660; P:GO:0055114	F:oxidoreductase activity, acting on CH-OH group of donors; F:flavin adenine dinucleotide binding; P:oxidation-reduction process
	CA02g20670	CA02g20670 Unknown protein	0.661619	0.000542512	0.0207126	Methionine-S-oxide reductase	P:GO:0055114; C:GO:0005886; F:GO:0033743	P:oxidation-reduction process; C:plasma membrane; F:peptide-methionine (R)-S-oxide reductase activity
	CA07g17090	CA07g17090 CYP72A57	0.4833	0.00113516	0.0332271	Cytochrome P450 CYP72A219 OS=Panax ginseng PE=2 SV=1	F:GO:0046872; C:GO:0016020; F:GO:0004497	F:metal ion binding; C:membrane; F:monooxygenase activity
	CA00g84910	CA00g84910 Sinapyl alcohol dehydrogenase-like 3	0.423616	4.36428e-05	0.00312057	8-Hydroxygeraniol dehydrogenase OS=Catharanthus roseus GN=10HGO PE=1 SV=1	F:GO:0008270; F:GO:0016491; P:GO:0055114	F:zinc ion binding; F:oxidoreductase activity; P:oxidation-reduction process
	CA01g00180	Alcohol dehydrogenase, putative	0.552693	0.00102775	0.0314272	Alcohol dehydrogenase-like 3 OS=Arabidopsis thaliana GN=At1g32780 PE=2 SV=1	F:GO:0008270; F:GO:0016491; P:GO:0055114	F:zinc ion binding; F:oxidoreductase activity; P:oxidation-reduction process
	CA00g84860	Sinapyl alcohol dehydrogenase-like 3	0.449652	0.00129446	0.0358458	8-Hydroxygeraniol dehydrogenase OS=Catharanthus roseus GN=10HGO PE=1 SV=1	F:GO:0008270; F:GO:0016491; P:GO:0055114	F:zinc ion binding; F:oxidoreductase activity; P:oxidation-reduction process
	CA10g00480	NADPH:protochlorophyllide oxidoreductase	0.461973	0.00129784	0.0358703	Protochlorophyllide reductase, chloroplastic OS=Daucus carota GN=POR1 PE=2 SV=1	P:GO:0055114; F:GO:0016630	P:oxidation-reduction process; F:protochlorophyllide reductase activity
	CA10g18880	Cytochrome P450	-0.593254	0.00159663	0.0423403	Alkane hydroxylase MAH1 OS=Arabidopsis thaliana GN=CYP96A15 PE=2 SV=1	F:GO:0005506; F:GO:0016705; C:GO:0016021; P:GO:0055114; F:GO:0004497; F:GO:0020037	F:iron ion binding; F:oxidoreductase activity, acting on paired donors, with incorporation or reduction of molecular oxygen; C:integral component of membrane; P:oxidation-reduction process; F:monooxygenase activity; F:heme binding
amino acid metabolic process	CA04g02550	Stem-specific protein TSJT1-like [Solanum tuberosum]	-1.49383	3.41529e-13	3.06778e-10	Stem-specific protein TSJT1 OS=Nicotiana tabacum GN=TSJT1 PE=2 SV=1	F:GO:0042803; P:GO:0006529; P:GO:0006541; C:GO:0005829; F:GO:0004066	F:protein homodimerization activity; P:asparagine biosynthetic process; P:glutamine metabolic process; C:cytosol; F:asparagine synthase (glutamine-hydrolyzing) activity
	CA02g25140	N-acetyltransferase, putative	-0.798606	3.31859e-07	6.3593e-05	Probable N-acetyltransferase HLS1 OS=Arabidopsis thaliana GN=HLS1 PE=1 SV=1	P:GO:0006474; C:GO:0031248; F:GO:0004596	P:N-terminal protein amino acid acetylation; C:protein acetyltransferase complex; F:peptide alpha-N-acetyltransferase activity
	CA03g24920	Epoxide hydrolase, putative	0.940986	4.29608e-13	3.63196e-10	Bifunctional epoxide hydrolase 2 OS=Homo sapiens GN=EPHX2 PE=1 SV=2	C:GO:0005777; P:GO:0018108; F:GO:0004715; F:GO:0016787	C:peroxisome; P:peptidyl-tyrosine phosphorylation; F:non-membrane spanning protein tyrosine kinase activity; F:hydrolase activity
	CA04g13190	Group II plp decarboxylase, putative	0.524812	6.88998e-07	0.00011613	Serine decarboxylase OS=Arabidopsis thaliana GN=SDC PE=1 SV=1	F:GO:0030170; P:GO:0019752; F:GO:0016740; F:GO:0016831	F:pyridoxal phosphate binding; P:carboxylic acid metabolic process; F:transferase activity; F:carboxy-lyase activity
	CA07g20250	Serine acetyltransferase 1	0.724704	9.5891e-06	0.00100595	Serine acetyltransferase 3, mitochondrial OS=Arabidopsis thaliana GN=SAT3 PE=1 SV=3	C:GO:0005737; F:GO:0009001; P:GO:0006535	C:cytoplasm; F:serine O-acetyltransferase activity; P:cysteine biosynthetic process from serine
	CA07g03500	Arogenate dehydrogenase 1	-0.571894	0.000227878	0.0111019	Arogenate dehydrogenase 2, chloroplastic OS=Arabidopsis thaliana GN=TYRAAT2 PE=1 SV=1	C:GO:0009507; P:GO:0006571; P:GO:0055114; F:GO:0008977; F:GO:0004665	C:chloroplast; P:tyrosine biosynthetic process; P:oxidation-reduction process; F:prephenate dehydrogenase (NAD+) activity; F:prephenate dehydrogenase (NADP+) activity
	CA02g23700	Gamma-glutamyl-gamma-aminobutyrate hydrolase, putative	-0.76013	0.000183477	0.00925238	Protein NtpR OS=Enterococcus hirae (strain ATCC 9790 / DSM 20160 / JCM 8729 / LMG 6399 / NBRC 3181 / NCIMB 6459 / NCDO 1258) GN=ntpR PE=3 SV=2	P:GO:0006541; C:GO:0005829; F:GO:0016740; F:GO:0016787	P:glutamine metabolic process; C:cytosol; F:transferase activity; F:hydrolase activity
	CA03g19580	Glutamate synthase	-0.409287	0.000461079	0.018205	Ferredoxin-dependent glutamate synthase, chloroplastic OS=Spinacia oleracea GN=FdGOGAT PE=1 SV=3	P:GO:0006537; C:GO:0005737; P:GO:0019676; P:GO:0055114; F:GO:0015930	P:glutamate biosynthetic process; C:cytoplasm; P:ammonia assimilation cycle; P:oxidation-reduction process; F:glutamate synthase activity
	CA12g11240	Serine endopeptidase degp2, putative	-0.438672	0.000180666	0.0091427	Protease Do-like 9 OS=Arabidopsis thaliana GN=DEGP9 PE=1 SV=1	P:GO:0006508; F:GO:0004252	P:proteolysis; F:serine-type endopeptidase activity
	CA06g24920	Phosphoserine phosphatase, putative	0.499786	7.79411e-05	0.00480759	Phosphoserine phosphatase, chloroplastic OS=Arabidopsis thaliana GN=PSP PE=1 SV=2	F:GO:0000287; C:GO:0009507; F:GO:0004647; P:GO:0006564; P:GO:0016311	F:magnesium ion binding; C:chloroplast; F:phosphoserine phosphatase activity; P:L-serine biosynthetic process; P:dephosphorylation
	CA02g19740	CTP synth(et?)ase, putative	-0.491559	0.00010869	0.00617425	CTP synthase 1 OS=Danio rerio GN=ctps1 PE=1 SV=1	F:GO:0005524; P:GO:0044210; P:GO:0006541; F:GO:0003883	F:ATP binding; P:'de novo' CTP biosynthetic process; P:glutamine metabolic process; F:CTP synthase activity
	CA02g26570	Proline oxidase/dehydrogenase 2	0.643115	9.10255e-05	0.00545091	Proline dehydrogenase 2, mitochondrial OS=Arabidopsis thaliana GN=POX2 PE=2 SV=1	F:GO:0004657; P:GO:0055114; P:GO:0006562	F:proline dehydrogenase activity; P:oxidation-reduction process; P:proline catabolic process
	CA01g33920	Tryptophan RNA-binding attenuator protein-like protein	0.485791	0.000103707	0.00597601	Tryptophan RNA-binding attenuator -like	C:GO:0016021; F:GO:0016853	C:integral component of membrane; F:isomerase activity
	CA03g25870	D-3-phosphoglycerate dehydrogenase, putative	-0.440269	1.31347e-05	0.00130239	D-3-phosphoglycerate dehydrogenase 1, chloroplastic OS=Arabidopsis thaliana GN=PGDH1 PE=1 SV=1	F:GO:0051287; F:GO:0004617; P:GO:0006564; P:GO:0055114; F:GO:0016597	F:NAD binding; F:phosphoglycerate dehydrogenase activity; P:L-serine biosynthetic process; P:oxidation-reduction process; F:amino acid binding
	CA10g12380	Phenylalanine ammonia-lyase	-0.699006	1.66971e-10	8.27485e-08	Phenylalanine ammonia-lyase OS=Nicotiana tabacum GN=PALA PE=2 SV=2	P:GO:0006559; C:GO:0005737; F:GO:0045548; P:GO:0009800	P:L-phenylalanine catabolic process; C:cytoplasm; F:phenylalanine ammonia-lyase activity; P:cinnamic acid biosynthetic process
	CA02g21150	Phosphoserine aminotransferase	-0.345307	0.000604328	0.0219328	Phosphoserine aminotransferase 1, chloroplastic OS=Arabidopsis thaliana GN=PSAT1 PE=1 SV=1	F:GO:0004648; P:GO:0006564	F:O-phospho-L-serine:2-oxoglutarate aminotransferase activity; P:L-serine biosynthetic process
	CA03g19580	Glutamate synthase, putative	-0.559007	0.000802014	0.0263765	Glutamate synthase 1 [NADH], chloroplastic OS=Arabidopsis thaliana GN=GLT1 PE=2 SV=2	P:GO:0006537; F:GO:0016639; P:GO:0055114; F:GO:0051536; F:GO:0015930	P:glutamate biosynthetic process; F:oxidoreductase activity, acting on the CH-NH2 group of donors, NAD or NADP as acceptor; P:oxidation-reduction process; F:iron-sulfur cluster binding; F:glutamate synthase activity
	CA11g17670	Arogenate dehydratase 3	-0.644189	0.000839737	0.0273048	Arogenate dehydratase/prephenate dehydratase 6, chloroplastic OS=Arabidopsis thaliana GN=ADT6 PE=1 SV=1	C:GO:0009570; P:GO:0009094; F:GO:0016597; F:GO:0047769; F:GO:0004664	C:chloroplast stroma; P:L-phenylalanine biosynthetic process; F:amino acid binding; F:arogenate dehydratase activity; F:prephenate dehydratase activity
	CA03g00270	Adenosylhomocysteinase	-0.329487	0.00161148	0.0423403	Adenosylhomocysteinase OS=Solanum lycopersicum GN=SAHH PE=2 SV=1	P:GO:0033353; C:GO:0005829; F:GO:0004013; P:GO:0006730	P:S-adenosylmethionine cycle; C:cytosol; F:adenosylhomocysteinase activity; P:one-carbon metabolic process
	CA03g10420	L-Aspartate oxidase, putative	-0.341185	0.00220062	0.0519752	L-Aspartate oxidase, chloroplastic OS=Arabidopsis thaliana GN=AO PE=1 SV=1
	CA12g21760	Hop-interacting protein THI032	-0.693468	0.000828482	0.0270612	Serine-glyoxylate aminotransferase OS=Arabidopsis thaliana GN=AGT1 PE=1 SV=2	F:GO:0008483	F:transaminase activity
	CA10g15500	S-Adenosylmethionine synthase	-0.431978	0.000565415	0.0212171	S-Adenosylmethionine synthase 3 OS=Solanum lycopersicum GN=SAM3 PE=2 SV=1	F:GO:0005524; F:GO:0046872; C:GO:0005829; P:GO:0006556; F:GO:0004478; P:GO:0006730	F:ATP binding; F:metal ion binding; C:cytosol; P:S-adenosylmethionine biosynthetic process; F:methionine adenosyltransferase activity; P:one-carbon metabolic process
	CA12g20620	Adenosylhomocysteinase-like isoform 1 [Solanum lycopersicum]	0.308761	0.000581938	0.0215557	Adenosylhomocysteinase OS=Nicotiana tabacum GN=SAHH PE=2 SV=1	P:GO:0033353; C:GO:0005829; F:GO:0004013; P:GO:0006730	P:S-adenosylmethionine cycle; C:cytosol; F:adenosylhomocysteinase activity; P:one-carbon metabolic process
	CA00g36540	3-Deoxy-D-arabino-heptulosonate 7-phosphate synthase	-0.61537	3.03058e-06	0.000399591	Phospho-2-dehydro-3-deoxyheptonate aldolase 1, chloroplastic OS=Nicotiana tabacum GN=DHAPS-1 PE=2 SV=1	C:GO:0009507; P:GO:0009073; F:GO:0003849; F:GO:0016829; P:GO:0009423	C:chloroplast; P:aromatic amino acid family biosynthetic process; F:3-deoxy-7-phosphoheptulonate synthase activity; F:lyase activity; P:chorismate biosynthetic process
	CA12g03850	Methylenetetrahydrofolate reductase	-0.538177	9.36551e-10	3.45131e-07	Methylenetetrahydrofolate reductase 2 OS=Arabidopsis thaliana GN=MTHFR2 PE=1 SV=2	C:GO:0005829; P:GO:0035999; P:GO:0055114; F:GO:0004489; P:GO:0006555	C:cytosol; P:tetrahydrofolate interconversion; P:oxidation-reduction process; F:methylenetetrahydrofolate reductase (NAD(P)H) activity; P:methionine metabolic process
	CA09g16640	Protein arginine n-methyltransferase 1, putative	-0.482945	0.000303231	0.0135764	Protein arginine N-methyltransferase 1.1 OS=Arabidopsis thaliana GN=PRMT11 PE=1 SV=1	F:GO:0035242; P:GO:0034969; P:GO:0019919; C:GO:0005829; P:GO:0006355; F:GO:0008469	F:protein-arginine omega-N asymmetric methyltransferase activity; P:histone arginine methylation; P:peptidyl-arginine methylation, to asymmetrical-dimethyl arginine; C:cytosol; P:regulation of transcription, DNA-templated; F:histone-arginine N-methyltransferase activity
regulation of transcription	CA10g03900	Transcription elongation factor 1 homolog isoform 1 [Solanum lycopersicum]	0.850596	1.85586e-05	0.00172801	Transcription elongation factor 1 homolog OS=Oryza sativa subsp. japonica GN=Os07g0631100 PE=3 SV=1	C:GO:0005634; F:GO:0003746; F:GO:0046872; P:GO:0006351; P:GO:0006355; P:GO:0006414	C:nucleus; F:translation elongation factor activity; F:metal ion binding; P:transcription, DNA-templated; P:regulation of transcription, DNA-templated; P:translational elongation
	CA03g12030	WRKY transcription factor, putative	-0.569343	3.06021e-05	0.00241655	Probable WRKY transcription factor 20 OS=Arabidopsis thaliana GN=WRKY20 PE=2 SV=1	F:GO:0003700; P:GO:0006355; F:GO:0043565	F:transcription factor activity, sequence-specific DNA binding; P:regulation of transcription, DNA-templated; F:sequence-specific DNA binding
	CA03g27490	MYB transcription factor	-0.680499	3.05039e-05	0.00241655	Transcription factor MYB1R1 OS=Solanum tuberosum PE=2 SV=1	F:GO:0003676; P:GO:0044260; P:GO:0006355; P:GO:0006325; P:GO:0044238; C:GO:0044424
	CA09g16580	GATA domain class transcription factor	0.722653	3.49354e-05	0.00266434	Putative GATA transcription factor 22 OS=Arabidopsis thaliana GN=GATA22 PE=3 SV=1	F:GO:0003700; P:GO:0006355; F:GO:0043565	F:transcription factor activity, sequence-specific DNA binding; P:regulation of transcription, DNA-templated; F:sequence-specific DNA binding
	CA04g19190	Transcription factor, putative	0.487518	5.3328e-05	0.00363237	PREDICTED: uncharacterized protein LOC107867125 isoform X1
	CA01g03860	Copper chaperone (Precursor)	0.513817	0.000176049	0.00900418	Copper chaperone for superoxide dismutase, chloroplastic/cytosolic OS=Arabidopsis thaliana GN=CCS PE=1 SV=1	C:GO:0009570; F:GO:0008270; P:GO:0043085; P:GO:0019430; P:GO:0055114; P:GO:0030001; F:GO:0004784; F:GO:0016532	C:chloroplast stroma; F:zinc ion binding; P:positive regulation of catalytic activity; P:removal of superoxide radicals; P:oxidation-reduction process; P:metal ion transport; F:superoxide dismutase activity; F:superoxide dismutase copper chaperone activity
	CA01g21270	MADS-box protein 9	0.669214	0.00031426	0.0138121	Agamous-like MADS-box protein AGL15 OS=Arabidopsis thaliana GN=AGL15 PE=1 SV=1	C:GO:0005634; F:GO:0003677; P:GO:0009838; F:GO:0003700; P:GO:0006351; P:GO:0009793; P:GO:0006355; F:GO:0046983; P:GO:0009910	C:nucleus; F:DNA binding; P:abscission; F:transcription factor activity, sequence-specific DNA binding; P:transcription, DNA-templated; P:embryo development ending in seed dormancy; P:regulation of transcription, DNA-templated; F:protein dimerization activity; P:negative regulation of flower development
	CA03g25340	Protein binding protein, putative	-0.714817	0.000350628	0.0149977	BTB/POZ and TAZ domain-containing protein 1 OS=Arabidopsis thaliana GN=BT1 PE=1 SV=1	C:GO:0005634; F:GO:0004402; F:GO:0008270; F:GO:0003712; P:GO:0006355; P:GO:0016573	C:nucleus; F:histone acetyltransferase activity; F:zinc ion binding; F:transcription cofactor activity; P:regulation of transcription, DNA-templated; P:histone acetylation
	CA01g01170	DNA binding protein, putative	0.5367	0.000399895	0.0164679	Ethylene-responsive transcription factor ERF061 OS=Arabidopsis thaliana GN=ERF061 PE=2 SV=1	F:GO:0003677; C:GO:0005634; F:GO:0003700; P:GO:0006351; P:GO:0006355	F:DNA binding; C:nucleus; F:transcription factor activity, sequence-specific DNA binding; P:transcription, DNA-templated; P:regulation of transcription, DNA-templated
	CA03g32070	Probable WRKY transcription factor 40-like [Solanum tuberosum]	-0.732878	0.000403734	0.0165661	Probable WRKY transcription factor 40 OS=Arabidopsis thaliana GN=WRKY40 PE=1 SV=1	F:GO:0003700; P:GO:0006355; F:GO:0043565	F:transcription factor activity, sequence-specific DNA binding; P:regulation of transcription, DNA-templated; F:sequence-specific DNA binding
	CA01g10700	AT3g20810/MOE17_10	0.670888	0.0004075	0.0166246	Putative lysine-specific demethylase JMJD5 OS=Arabidopsis thaliana GN=JMJD5 PE=2 SV=1	F:GO:0003700; P:GO:0070544; F:GO:0046975; P:GO:0006355; P:GO:0007623; P:GO:0042752; P:GO:0010452	F:transcription factor activity, sequence-specific DNA binding; P:histone H3-K36 demethylation; F:histone methyltransferase activity (H3-K36 specific); P:regulation of transcription, DNA-templated; P:circadian rhythm; P:regulation of circadian rhythm; P:histone H3-K36 methylation
	CA06g18330	MADS box transcription factor	-0.400731	0.00042497	0.0169658	Agamous-like MADS-box protein AGL8 homolog OS=Solanum tuberosum PE=2 SV=1	C:GO:0005634; F:GO:0003677; F:GO:0003700; P:GO:0006351; P:GO:0006355; F:GO:0046983	C:nucleus; F:DNA binding; F:transcription factor activity, sequence-specific DNA binding; P:transcription, DNA-templated; P:regulation of transcription, DNA-templated; F:protein dimerization activity
	CA01g03610		0.592506	0.000846002	0.0273705	Agamous-like MADS-box protein AGL19 OS=Arabidopsis thaliana GN=AGL19 PE=1 SV=1	C:GO:0005634; F:GO:0003677; F:GO:0003700; P:GO:0006351; P:GO:0006355; F:GO:0046983	C:nucleus; F:DNA binding; F:transcription factor activity, sequence-specific DNA binding; P:transcription, DNA-templated; P:regulation of transcription, DNA-templated; F:protein dimerization activity
	CA03g27670	DNA binding protein, putative	-0.566943	0.000470559	0.0184778	Transcription factor bHLH79 OS=Arabidopsis thaliana GN=BHLH79 PE=2 SV=1	F:GO:0046983	F:protein dimerization activity
	CA02g12980	AGAMOUS-like protein	0.318811	0.00223629	0.0523452	Floral homeotic protein AGAMOUS OS=Solanum lycopersicum GN=AG1 PE=2 SV=1	C:GO:0005634; F:GO:0003677; F:GO:0003700; P:GO:0006351; P:GO:0006355; F:GO:0046983	C:nucleus; F:DNA binding; F:transcription factor activity, sequence-specific DNA binding; P:transcription, DNA-templated; P:regulation of transcription, DNA-templated; F:protein dimerization activity
	CA06g21590	Nam-like protein 1	-0.476653	0.00108546	0.0326364	NAC domain-containing protein 62 OS=Arabidopsis thaliana GN=NAC062 PE=1 SV=1	C:GO:0005634; F:GO:0003677; P:GO:0006351; C:GO:0016021; P:GO:0006355	C:nucleus; F:DNA binding; P:transcription, DNA-templated; C:integral component of membrane; P:regulation of transcription, DNA-templated
	CA00g32430	AG-motif binding protein-3	-0.462443	0.00132736	0.036406	GATA transcription factor 4 OS=Arabidopsis thaliana GN=GATA4 PE=2 SV=1	C:GO:0005634; C:GO:0005667; F:GO:0001085; F:GO:0000977; P:GO:0030154; P:GO:0006355; F:GO:0001228; F:GO:0003682; P:GO:0009416	C:nucleus; C:transcription factor complex; F:RNA polymerase II transcription factor binding; F:RNA polymerase II regulatory region sequence-specific DNA binding; P:cell differentiation; P:regulation of transcription, DNA-templated; F:transcriptional activator activity, RNA polymerase II transcription regulatory region sequence-specific binding; F:chromatin binding; P:response to light stimulus
	CA10g12680	Type 2 histone deacetylase a	-0.410504	0.0014591	0.0395052	Histone deacetylase HDT1 OS=Solanum chacoense GN=HDT1 PE=2 SV=1	C:GO:0005634; F:GO:0046872; P:GO:0006351; P:GO:0006355; C:GO:0005730; F:GO:0016787	C:nucleus; F:metal ion binding; P:transcription, DNA-templated; P:regulation of transcription, DNA-templated; C:nucleolus; F:hydrolase activity
	CA10g14770	WRKY family transcription factor family protein [Theobroma cacao]	0.552314	0.00153264	0.0411721	WRKY transcription factor 44 OS=Arabidopsis thaliana GN=WRKY44 PE=1 SV=2	F:GO:0003700; P:GO:0006355; P:GO:0010214; F:GO:0043565	F:transcription factor activity, sequence-specific DNA binding; P:regulation of transcription, DNA-templated; P:seed coat development; F:sequence-specific DNA binding
	CA01g05790	Myb transcription factor	-0.469398	0.00176309	0.0448481	Transcription factor MYB1R1 OS=Solanum tuberosum PE=2 SV=1	C:GO:0005634; F:GO:0003677; P:GO:0006351; P:GO:0006355; P:GO:0009723	C:nucleus; F:DNA binding; P:transcription, DNA-templated; P:regulation of transcription, DNA-templated; P:response to ethylene
	CA02g01120	Dof3 protein	-0.57226	0.00192107	0.0474393	Cyclic dof factor 2 OS=Arabidopsis thaliana GN=CDF2 PE=1 SV=2	F:GO:0003677; P:GO:0006355	F:DNA binding; P:regulation of transcription, DNA-templated
	CA10g06160	WRKY transcription factor, putative	0.631126	0.00223032	0.0523452	WRKY transcription factor 22 OS=Arabidopsis thaliana GN=WRKY22 PE=2 SV=1	F:GO:0003700; P:GO:0006355; F:GO:0043565	F:transcription factor activity, sequence-specific DNA binding; P:regulation of transcription, DNA-templated; F:sequence-specific DNA binding
	CA02g27910	Double WRKY type transcription factor	-1.27391	2.95791e-11	1.7713e-08	Probable WRKY transcription factor 3 OS=Arabidopsis thaliana GN=WRKY3 PE=2 SV=1	F:GO:0003700; P:GO:0006355; F:GO:0043565	F:transcription factor activity, sequence-specific DNA binding; P:regulation of transcription, DNA-templated; F:sequence-specific DNA binding
	CA01g00510	TT2 like MYB transcriptoin factor	-0.842333	2.18777e-05	0.00188279	Transcription factor MYB3 OS=Arabidopsis thaliana GN=MYB3 PE=1 SV=1
	CA06g22100	AGO4B	-0.441326	0.000103529	0.00597601	Protein argonaute 4 OS=Arabidopsis thaliana GN=AGO4 PE=1 SV=2	F:GO:0003676	F:nucleic acid binding
	CA02g06340	BZIP domain class transcription factor	-0.638514	0.000115338	0.00642494	Root phototropism protein 2 OS=Arabidopsis thaliana GN=RPT2 PE=1 SV=2	C:GO:0005634; P:GO:0009638; C:GO:0005737; P:GO:0007165; F:GO:0004871	C:nucleus; P:phototropism; C:cytoplasm; P:signal transduction; F:signal transducer activity
	CA10g11650		0.485515	0.00107363	0.0324229	Transcription factor MYB113 OS=Arabidopsis thaliana GN=MYB113 PE=1 SV=1	F:GO:0003677	F:DNA binding
	CA03g28060	CA03g28060 BAH domain-containing protein, putative	-0.392944	0.00203099	0.0491404	Platelet binding protein GspB OS=Streptococcus gordonii GN=gspB PE=1 SV=1	F:GO:0003677; F:GO:0003682; C:GO:0070449; P:GO:0006368	F:DNA binding; F:chromatin binding; C:elongin complex; P:transcription elongation from RNA polymerase II promoter
	CA01g29700	WRKY transcription factor 3	0.708709	6.94906e-07	0.00011613	Probable WRKY transcription factor 17 OS=Arabidopsis thaliana GN=WRKY17 PE=2 SV=2	F:GO:0003700; P:GO:0006355; F:GO:0043565	F:transcription factor activity, sequence-specific DNA binding; P:regulation of transcription, DNA-templated; F:sequence-specific DNA binding
	CA02g05210	Transcription factor BEE 2-like [Solanum lycopersicum]	-0.984196	1.00478e-06	0.000160451	Transcription factor HBI1 OS=Arabidopsis thaliana GN=HBI1 PE=1 SV=3	F:GO:0005488	F:binding
	CA02g00310	AGO2A	-0.720061	1.0124e-05	0.00104564	Protein argonaute 2 OS=Arabidopsis thaliana GN=AGO2 PE=1 SV=1	F:GO:0003676	F:nucleic acid binding
	CA02g12690	Global transcription factor group	-0.596729	3.19057e-05	0.00249211	Transcription factor GTE12 OS=Arabidopsis thaliana GN=GTE12 PE=2 SV=2
	CA01g20080	Transcription factor bHLH130	-0.755541	2.31573e-06	0.000332817	Transcription factor bHLH130 OS=Arabidopsis thaliana GN=BHLH130 PE=1 SV=1	F:GO:0001046; C:GO:0005634; P:GO:0006366; F:GO:0001228; F:GO:0046983	F:core promoter sequence-specific DNA binding; C:nucleus; P:transcription from RNA polymerase II promoter; F:transcriptional activator activity, RNA polymerase II transcription regulatory region sequence-specific binding; F:protein dimerization activity
	CA01g14870	U2 snrnp auxiliary factor, small subunit, putative	0.825765	8.65581e-06	0.000935348	Splicing factor U2af small subunit A OS=Arabidopsis thaliana GN=U2AF35A PE=1 SV=1	F:GO:0003676	F:nucleic acid binding
senescence regulation	CA09g02760	Unknown protein	-1.1211	5.2385e-08	1.19504e-05	Senescence regulator
	CA00g96010	Detected protein of unknown function	-0.709675	0.000281308	0.0129168	Senescence-associated
	CA06g08490	Senescence-associated protein DIN1	0.660764	0.000295711	0.0134493	Rhodanese-like domain-containing protein 14, chloroplastic OS=Arabidopsis thaliana GN=At4g27700 PE=2 SV=1	F:GO:0016740	F:transferase activity
	CA12g02600	NTA15 protein	0.431861	0.00057645	0.0214631	Senescence-associated family	P:GO:0072593; C:GO:0009507; P:GO:0010150; P:GO:0034599; P:GO:0010228	P:reactive oxygen species metabolic process; C:chloroplast; P:leaf senescence; P:cellular response to oxidative stress; P:vegetative to reproductive phase transition of meristem
system development	CA10g05080	Bel1 homeotic protein, putative	-0.599166	0.000587454	0.0217041	BEL1-like homeodomain protein 9 OS=Arabidopsis thaliana GN=BLH9 PE=1 SV=1	P:GO:0048731	P:system development
	CA06g22720	BEL5 protein	-0.557103	0.00175101	0.0447506	BEL1-like homeodomain protein 1 OS=Arabidopsis thaliana GN=BLH1 PE=1 SV=1	F:GO:0003677; C:GO:0005634; P:GO:0006355	F:DNA binding; C:nucleus; P:regulation of transcription, DNA-templated
flower development	CA05g06100	Protein FRIGIDA, putative	-0.695938	8.66364e-08	1.88657e-05	FRIGIDA-like protein 3 OS=Arabidopsis thaliana GN=FRL3 PE=1 SV=1		cell differentiation
	CA06g03170	FRIGIDA-like protein 3-like isoform X2 [Solanum tuberosum]	-0.349724	0.000369473	0.0156639	FRIGIDA-like protein 3 OS=Arabidopsis thaliana GN=FRL3 PE=1 SV=1
ethylene biosynthetic process	CA03g05470	1-Aminocyclopropane-1-carboxylate oxidase homolog [Solanum tuberosum]	-0.805943	5.65429e-06	0.000650108	1-Aminocyclopropane-1-carboxylate oxidase homolog OS=Solanum lycopersicum GN=ACO3 PE=2 SV=1	F:GO:0051213; F:GO:0046872; P:GO:0055114	F:dioxygenase activity; F:metal ion binding; P:oxidation-reduction process
fruit ripening	CA06g10470	Ethylene receptor	-0.497533	2.60768e-05	0.00216633	Ethylene receptor 2 OS=Arabidopsis thaliana GN=ETR2 PE=1 SV=2	C:GO:0005789; F:GO:0000155; F:GO:0051740; F:GO:0038199; C:GO:0016021; P:GO:0010105; P:GO:0009873; P:GO:0023014; P:GO:0018106	C:endoplasmic reticulum membrane; F:phosphorelay sensor kinase activity; F:ethylene binding; F:ethylene receptor activity; C:integral component of membrane; P:negative regulation of ethylene-activated signaling pathway; P:ethylene-activated signaling pathway; P:signal transduction by protein phosphorylation; P:peptidyl-histidine phosphorylation
	CA04g14570	Ripening regulated protein DDTFR8 [Solanum lycopersicum]	0.591668	3.73118e-05	0.00277847	Uncharacterized protein Os08g0359500 OS=Oryza sativa subsp. japonica GN=Os08g0359500 PE=2 SV=1
	CA06g22420	EIL1	-0.585498	7.70308e-05	0.0047993	Protein ETHYLENE INSENSITIVE 3 OS=Arabidopsis thaliana GN=EIN3 PE=1 SV=1	C:GO:0005634; F:GO:0003700; P:GO:0006355	C:nucleus; F:transcription factor activity, sequence-specific DNA binding; P:regulation of transcription, DNA-templated
	CA09g10480	ACC oxidase ACO1	-0.364973	0.000963721	0.0297862	1-Aminocyclopropane-1-carboxylate oxidase 2 OS=Solanum lycopersicum GN=ACO2 PE=2 SV=1	F:GO:0051213; F:GO:0031418; F:GO:0009815; F:GO:0046872; P:GO:0009693; P:GO:0055114; P:GO:0009835	F:dioxygenase activity; F:L-ascorbic acid binding; F:1-aminocyclopropane-1-carboxylate oxidase activity; F:metal ion binding; P:ethylene biosynthetic process; P:oxidation-reduction process; P:fruit ripening
spermidine	CA02g26610	S-Adenosylmethionine decarboxylase proenzyme	-0.64752	7.87439e-06	0.000870544	S-Adenosylmethionine decarboxylase proenzyme OS=Ipomoea nil GN=SAMDC PE=3 SV=1	P:GO:0008295; C:GO:0005829; P:GO:0006597; F:GO:0004014; P:GO:0006557	P:spermidine biosynthetic process; C:cytosol; P:spermine biosynthetic process; F:adenosylmethionine decarboxylase activity; P:S-adenosylmethioninamine biosynthetic process
	CA11g07680	CA11g07680 Spermidine synthase	-0.400935	3.15492e-06	0.000403993	Spermidine synthase OS=Solanum lycopersicum GN=SPDSYN PE=2 SV=1	F:GO:0004766; P:GO:0008295	F:spermidine synthase activity; P:spermidine biosynthetic process
	CA01g19830	Arginine decarboxylase	-0.347081	6.60256e-05	0.0043	Arginine decarboxylase OS=Pisum sativum PE=2 SV=1	P:GO:0006527; F:GO:0008792; P:GO:0008295; P:GO:0033388	P:arginine catabolic process; F:arginine decarboxylase activity; P:spermidine biosynthetic process; P:putrescine biosynthetic process from arginine
polysaccharide catabolic process	CA01g07040	Beta-amylase, putative	-0.864879	3.08666e-05	0.00242413	Beta-amylase 3, chloroplastic OS=Arabidopsis thaliana GN=BAM3 PE=1 SV=3	P:GO:0000272; F:GO:0016161	P:polysaccharide catabolic process; F:beta-amylase activity
	CA01g25590	Beta-amylase	-0.713006	0.000541972	0.0207126	Inactive beta-amylase 9 OS=Arabidopsis thaliana GN=BAM9 PE=2 SV=1	P:GO:0000272; F:GO:0016161	P:polysaccharide catabolic process; F:beta-amylase activity
	CA03g02770	Beta-amylase	-0.511702	3.20795e-05	0.00249214	Beta-amylase 1, chloroplastic OS=Arabidopsis thaliana GN=BAM1 PE=1 SV=1	C:GO:0005634; F:GO:0016161; C:GO:0005829; P:GO:0005983	C:nucleus; F:beta-amylase activity; C:cytosol; P:starch catabolic process
	CA10g06420	Metacaspase 2	0.837569	3.33383e-05	0.00257601	Metacaspase-1 OS=Arabidopsis thaliana GN=AMC1 PE=1 SV=1	F:GO:0016787	F:hydrolase activity
	CA02g29770	Dead box ATP-dependent RNA helicase, putative	-0.404508	0.00041587	0.016789	ATP-dependent RNA helicase-like protein DB10 OS=Nicotiana sylvestris PE=2 SV=1	F:GO:0005524; F:GO:0003723; C:GO:0005739; P:GO:0010501; F:GO:0004004	F:ATP binding; F:RNA binding; C:mitochondrion; P:RNA secondary structure unwinding; F:ATP-dependent RNA helicase activity
	CA10g04520	Dead box ATP-dependent RNA helicase, putative	-0.746921	9.86462e-10	3.54436e-07	Putative DEAD-box ATP-dependent RNA helicase 29 OS=Arabidopsis thaliana GN=RH29 PE=3 SV=1	C:GO:0005634; F:GO:0005524; F:GO:0003723; P:GO:0010501; F:GO:0004004	C:nucleus; F:ATP binding; F:RNA binding; P:RNA secondary structure unwinding; F:ATP-dependent RNA helicase activity
	CA08g08350	Dead box ATP-dependent RNA helicase, putative	-0.566235	5.89543e-05	0.00394089	DEAD-box ATP-dependent RNA helicase 31 OS=Arabidopsis thaliana GN=RH31 PE=2 SV=2	F:GO:0003676; F:GO:0005524; P:GO:0010501; F:GO:0004004	F:nucleic acid binding; F:ATP binding; P:RNA secondary structure unwinding; F:ATP-dependent RNA helicase activity
	CA12g10640	Dead box ATP-dependent RNA helicase, putative	0.360552	0.000271815	0.0126835	DEAD-box ATP-dependent RNA helicase 20 OS=Arabidopsis thaliana GN=RH20 PE=2 SV=1	F:GO:0003676; F:GO:0005524; C:GO:0005829; F:GO:0004386	F:nucleic acid binding; F:ATP binding; C:cytosol; F:helicase activity
unsorted	CA01g03040	Pathogenesis-related protein-5	1.99955	5.04099e-29	2.41497e-25	Thaumatin-like protein OS=Actinidia deliciosa GN=tlp PE=1 SV=2
	CA10g02470	Unknown protein	1.02368	8.77035e-15	8.40317e-12	PREDICTED: protein TAP1-like
	CA10g18200	KED	-1.00073	5.26641e-12	3.98362e-09	DNA ligase 1-like
	CA02g16200	Detected protein of unknown function	-1.27549	7.69922e-10	3.0737e-07	PREDICTED: uncharacterized protein LOC107859382
	CA01g06920	PRP1	-0.615748	1.22287e-09	4.18455e-07	36.4-kDa proline-rich protein OS=Solanum lycopersicum GN=TPRP-F1 PE=2 SV=1
	CA02g01960	Unknown protein	0.925032	7.06356e-09	1.95226e-06
	CA07g00320	Pathogenesis-related protein PR-1-like [Solanum lycopersicum]	0.989049	9.32218e-09	2.5279e-06	Pathogenesis-related protein PR-1 OS=Medicago truncatula GN=PR-1 PE=2 SV=1	C:GO:0005576
	CA02g21750	Unknown protein	-0.518884	4.46764e-08	1.05261e-05	Snakin-2 OS=Solanum tuberosum GN=SN2 PE=1 SV=1
	CA09g04570	Eukaryotic translation initiation factor 3 subunit, putative	-0.49679	1.52482e-07	3.13068e-05	Eukaryotic translation initiation factor 3 subunit A OS=Nicotiana tabacum GN=TIF3A1 PE=2 SV=1	F:GO:0003743; P:GO:0001731; C:GO:0016282; C:GO:0033290; P:GO:0006446; C:GO:0005852	F:translation initiation factor activity; P:formation of translation preinitiation complex; C:eukaryotic 43S preinitiation complex; C:eukaryotic 48S preinitiation complex; P:regulation of translational initiation; C:eukaryotic translation initiation factor 3 complex
	CA10g15050	Exonuclease, putative	-0.977339	1.69038e-07	3.4217e-05	Small RNA degrading nuclease 3 OS=Arabidopsis thaliana GN=SDN3 PE=1 SV=1	F:GO:0000166; F:GO:0003676	F:nucleotide binding; F:nucleic acid binding
	CA02g25100	LOB domain protein 39 [Populus trichocarpa]	-0.982275	1.74043e-07	3.4741e-05	LOB domain-containing protein 37 OS=Arabidopsis thaliana GN=LBD37 PE=2 SV=1
	CA02g15680	Detected protein of unknown function	0.658443	2.19838e-07	4.3281e-05	Bifunctional epoxide hydrolase 2 OS=Homo sapiens GN=EPHX2 PE=1 SV=2	F:GO:0016787	F:hydrolase activity
	CA11g17740	cDNA sequence BC003883	0.818208	2.18866e-06	0.000317732	Splicing factor U2af small subunit A OS=Oryza sativa subsp. japonica GN=U2AF35A PE=2 SV=1	F:GO:0097159; F:GO:1901363	F:organic cyclic compound binding; F:heterocyclic compound binding
	CA07g20380	Nudix hydrolase 2-like [Solanum lycopersicum]	-0.769035	2.34254e-06	0.000333337	Nudix hydrolase 10 OS=Arabidopsis thaliana GN=NUDT10 PE=1 SV=1	F:GO:0016787	F:hydrolase activity
	CA08g01850	Calcyclin-binding protein, putative	0.57048	3.13542e-06	0.000403993	Calcyclin-binding protein OS=Mus musculus GN=Cacybp PE=1 SV=1
	CA08g01850	Calcyclin-binding protein, putative	0.57048	3.13542e-06	0.000403993	Calcyclin-binding protein OS=Mus musculus GN=Cacybp PE=1 SV=1
	CA06g24890	Unknown protein	0.754232	4.78142e-06	0.000572655	PREDICTED: uncharacterized protein LOC107875513
	CA02g18730	Cytochrome b6	0.580386	8.8963e-06	0.000945602	Homeotic female sterile
	CA07g20840	Proteasome activating protein 200 isoform 1 [Theobroma cacao]	-0.520492	1.21457e-05	0.00122928	Proteasome activator subunit 4 OS=Arabidopsis thaliana GN=PA200 PE=2 SV=2	C:GO:0000502	C:proteasome complex
	CA02g26000	Detected protein of unknown function	-0.632824	1.31824e-05	0.00130239	Cell division cycle-associated 7-like protein OS=Mus musculus GN=Cdca7l PE=1 SV=1
	CA05g03920	BURP domain-containing protein	0.634532	1.44122e-05	0.00140906	BURP domain-containing protein 3 OS=Oryza sativa subsp. japonica GN=BURP3 PE=2 SV=1
	CA11g09110	Far upstream element-binding protein	-0.473674	1.86364e-05	0.00172801	Far upstream element-binding protein 2 OS=Gallus gallus GN=KHSRP PE=1 SV=1	F:GO:0003676	F:nucleic acid binding
	CA03g31820	DNA methylation protein MBD1	-0.653517	1.90354e-05	0.00174253	Methyl-CpG-binding domain-containing protein 10 OS=Arabidopsis thaliana GN=MBD10 PE=1 SV=1	C:GO:0005634; F:GO:0003677	C:nucleus; F:DNA binding
	CA01g20030	Histone H4-like [Solanum lycopersicum]	-0.575544	1.97786e-05	0.00178779	Histone H4 OS=Solanum lycopersicum PE=3 SV=2	C:GO:0005634; F:GO:0003677; F:GO:0046982; C:GO:0000786; P:GO:0006334	C:nucleus; F:DNA binding; F:protein heterodimerization activity; C:nucleosome; P:nucleosome assembly
	CA00g30220	DNA-directed RNA polymerase	-0.667877	2.18226e-05	0.00188279	DNA-directed RNA polymerase 1, mitochondrial OS=Nicotiana sylvestris GN=RPOT1 PE=2 SV=1	F:GO:0003677; F:GO:0003899; P:GO:0006351; C:GO:0005739	F:DNA binding; F:DNA-directed 5'-3' RNA polymerase activity; P:transcription, DNA-templated; C:mitochondrion
	CA02g26390		-0.531357	3.56747e-05	0.0026899	Protein CROWDED NUCLEI 1 OS=Arabidopsis thaliana GN=CRWN1 PE=1 SV=1
	CA04g21210		0.684661	4.06764e-05	0.00295459	Protein SHI RELATED SEQUENCE 1 OS=Arabidopsis thaliana GN=SRS1 PE=1 SV=2
	CA12g17410	Trithorax group protein osa-like isoform X1 [Solanum tuberosum]	-0.587333	4.18123e-05	0.00301973	TNF receptor-associated factor 6-B OS=Xenopus laevis GN=traf6-b PE=2 SV=1	F:GO:0008270	F:zinc ion binding
	CA07g14950	Detected protein of unknown function	0.793689	4.91717e-05	0.00343056	PREDICTED: uncharacterized protein LOC107877338
	CA02g15930	Allantoinase, putative	0.462078	5.54978e-05	0.00372717	Allantoinase OS=Arabidopsis thaliana GN=ALN PE=1 SV=1	F:GO:0008270; P:GO:0006145; C:GO:0005783; F:GO:0004038; P:GO:0000256; P:GO:0010136; F:GO:0050897	F:zinc ion binding; P:purine nucleobase catabolic process; C:endoplasmic reticulum; F:allantoinase activity; P:allantoin catabolic process; P:ureide catabolic process; F:cobalt ion binding
	CA00g41940	BURP domain-containing protein	0.718353	6.00407e-05	0.00399493	BURP domain-containing protein 3 OS=Oryza sativa subsp. japonica GN=BURP3 PE=2 SV=1	C:GO:0005802; C:GO:0005768	C:trans-Golgi network; C:endosome
	CA01g18660	DNA-directed RNA polymerase	-0.566142	7.11893e-05	0.00453712	DNA-directed RNA polymerase I subunit 2 OS=Arabidopsis thaliana GN=NRPA2 PE=2 SV=1	F:GO:0003677; C:GO:0005736; F:GO:0001054; F:GO:0032549; P:GO:0006360; C:GO:0005829	F:DNA binding; C:DNA-directed RNA polymerase I complex; F:RNA polymerase I activity; F:ribonucleoside binding; P:transcription from RNA polymerase I promoter; C:cytosol
	CA04g02460	Putative esterase PA1618-like [Solanum lycopersicum]	0.686787	7.71388e-05	0.0047993	1,4-Dihydroxy-2-naphthoyl-CoA thioesterase 2 OS=Arabidopsis thaliana GN=DHNAT2 PE=2 SV=1
	CA03g02440	F-box family protein	-0.788974	1.24398e-07	2.6292e-05	Uncharacterized histidine-rich protein DDB_G0274557 OS=Dictyostelium discoideum GN=DDB_G0274557 PE=3 SV=1
	CA06g15800	Unknown protein	0.787833	2.86976e-05	0.00231293	PREDICTED: uncharacterized protein LOC107876061
	CA02g19330	Haloacid dehalogenase-like hydrolase domain-containing protein	0.490732	8.76638e-05	0.00531605	Haloacid dehalogenase-like hydrolase domain-containing protein 3 OS=Bos taurus GN=HDHD3 PE=2 SV=1	P:GO:0008152; F:GO:0016787	P:metabolic process; F:hydrolase activity
	CA08g00170	4,5-DOPA dioxygenase extradiol-like protein, putative	-0.597756	9.20237e-05	0.00548782	4,5-DOPA dioxygenase extradiol OS=Beta vulgaris GN=DODA PE=1 SV=1	F:GO:0051213; P:GO:0006725; F:GO:0016701; F:GO:0008270; F:GO:0008198; P:GO:0055114	F:dioxygenase activity; P:cellular aromatic compound metabolic process; F:oxidoreductase activity, acting on single donors with incorporation of molecular oxygen; F:zinc ion binding; F:ferrous iron binding; P:oxidation-reduction process
	CA06g24930	17.7-kDa class I heat shock protein-like [Solanum tuberosum]	0.580065	9.79522e-05	0.005746	17.7-kDa class I heat shock protein OS=Solanum peruvianum PE=2 SV=1
	CA03g37080	Detected protein of unknown function	-0.509546	9.7571e-05	0.005746	CCAAT/enhancer-binding protein zeta OS=Homo sapiens GN=CEBPZ PE=1 SV=3
	CA09g14590	PREDICTED: protein PAT1 homolog 1-like [Solanum lycopersicum]	-0.591677	0.000101043	0.00587933	Protein PAT1 homolog 1 OS=Danio rerio GN=patl1 PE=1 SV=1
	CA11g18400	Putative PHD zinc finger protein	-0.521502	0.000113932	0.00639622	Increased DNA methylation 1 OS=Arabidopsis thaliana GN=IDM1 PE=1 SV=1
	CA00g89810	Detected protein of confused Function	0.476116	0.000116863	0.0064634	Histone H1 OS=Solanum pennellii PE=2 SV=1
	CA03g03530	Nicotiana tabacum wound inducive mRNA , complete cds	0.552602	0.000126954	0.00685932	Bifunctional nuclease 2 OS=Arabidopsis thaliana GN=BBD2 PE=2 SV=1	P:GO:0090305; F:GO:0004518	P:nucleic acid phosphodiester bond hydrolysis; F:nuclease activity
	CA06g10650	PREDICTED: eukaryotic translation initiation factor 5B-like [Solanum tuberosum]	-0.543198	0.000126477	0.00685932	Eukaryotic translation initiation factor 5B OS=Rattus norvegicus GN=Eif5b PE=1 SV=1	F:GO:0005525; F:GO:0003924	F:GTP binding; F:GTPase activity
	CA02g02550	Detected protein of unknown function	-0.535652	0.000128283	0.00690519	Glycine-rich domain-containing protein 1 OS=Arabidopsis thaliana GN=GRDP1 PE=2 SV=1
	CA00g79950	Detected protein of unknown function	-0.466778	0.000145329	0.0077333	PREDICTED: uncharacterized protein LOC107847448 isoform X1	C:GO:0016021	C:integral component of membrane
	CA06g24720	Catalytic, putative	-0.651133	0.000178353	0.00908439	Uncharacterized protein C24B11.05 OS=Schizosaccharomyces pombe (strain 972 / ATCC 24843) GN=SPAC24B11.05 PE=3 SV=1	P:GO:0008152; F:GO:0016787	P:metabolic process; F:hydrolase activity
	CA06g26620	Unknown protein	0.43568	0.00018468	0.00925962	DNA-directed RNA polymerases I, II, and III subunit RPABC5 OS=Brassica napus PE=3 SV=1	F:GO:0008270; P:GO:0006383; C:GO:0000419; C:GO:0000418; P:GO:0006360; P:GO:0006366; C:GO:0005666; C:GO:0005665; F:GO:0001056; F:GO:0003677; C:GO:0005736; F:GO:0001055; F:GO:0001054	F:zinc ion binding; P:transcription from RNA polymerase III promoter; C:DNA-directed RNA polymerase V complex; C:DNA-directed RNA polymerase IV complex; P:transcription from RNA polymerase I promoter; P:transcription from RNA polymerase II promoter; C:DNA-directed RNA polymerase III complex; C:DNA-directed RNA polymerase II, core complex; F:RNA polymerase III activity; F:DNA binding; C:DNA-direct…
	CA07g17010	Polynucleotide kinase-3'-phosphatase, putative	0.428717	0.000186061	0.00928497	Polynucleotide 3'-phosphatase ZDP OS=Arabidopsis thaliana GN=ZDP PE=1 SV=1	F:GO:0005488	F:binding
	CA06g10650	Eukaryotic translation initiation factor 5B-like [Solanum tuberosum]	-0.530492	0.000236065	0.011385	Eukaryotic translation initiation factor 5B OS=Schizosaccharomyces pombe (strain 972 / ATCC 24843) GN=SPAC56F8.03 PE=1 SV=1	F:GO:0005525; F:GO:0003924	F:GTP binding; F:GTPase activity
	CA08g11070	Adhesive plaque matrix protein-like [Solanum tuberosum]	-0.635659	0.000237211	0.011402	Adhesive plaque matrix protein (Fragment) OS=Mytilus edulis GN=FP1 PE=1 SV=1
	CA02g12270	Signaling mucin HKR1-like [Solanum tuberosum]	-0.419891	0.000258945	0.012323	PREDICTED: uncharacterized protein LOC107858061
	CA01g19620	Histone-lysine N-methyltransferase SETD1B-like [Solanum tuberosum]	0.468829	0.000261174	0.0123881	Nucleosome assembly 1 3
	CA03g21980	WD-40 repeat protein-like protein	-0.4329	0.000265287	0.0125169	Glutamate-rich WD repeat-containing protein 1 OS=Dictyostelium discoideum GN=grwd1 PE=3 SV=1
	CA04g17740	No pollen germination related 1 [Theobroma cacao]	-0.649005	0.000266502	0.0125169	Tetratricopeptide repeat protein 7A OS=Mus musculus GN=Ttc7a PE=1 SV=1	C:GO:0005886	C:plasma membrane
	CA04g07630	ATP-dependent RNA helicase-like protein DB10-like isoform X2 [Solanum tuberosum]	-0.3885	0.000277825	0.0128803	ATP-dependent RNA helicase-like protein DB10 OS=Nicotiana sylvestris PE=2 SV=1	F:GO:0005524; F:GO:0003723; C:GO:0005739; P:GO:0010501; F:GO:0004004	F:ATP binding; F:RNA binding; C:mitochondrion; P:RNA secondary structure unwinding; F:ATP-dependent RNA helicase activity
	CA03g24450	Detected protein of unknown function	-0.699224	0.000281141	0.0129168	PREDICTED: uncharacterized protein LOC107862689
	CA08g11070	Adhesive plaque matrix protein-like [Solanum tuberosum]	-0.635659	0.000237211	0.011402	Adhesive plaque matrix protein (Fragment) OS=Mytilus edulis GN=FP1 PE=1 SV=1
	CA10g05980	Dicer-like 1 protein (Fragment)	-0.508029	0.000305466	0.0135918	Endoribonuclease Dicer homolog 1 OS=Arabidopsis thaliana GN=DCL1 PE=1 SV=2	P:GO:0090502; C:GO:0005634; F:GO:0003677; F:GO:0005524; F:GO:0003723; F:GO:0004525; C:GO:0005737; F:GO:0004386; C:GO:0016442; P:GO:0030422	P:RNA phosphodiester bond hydrolysis, endonucleolytic; C:nucleus; F:DNA binding; F:ATP binding; F:RNA binding; F:ribonuclease III activity; C:cytoplasm; F:helicase activity; C:RISC complex; P:production of siRNA involved in RNA interference
	CA11g15770	Strictosidine synthase, putative	0.365806	0.000317977	0.0139164	Protein STRICTOSIDINE SYNTHASE-LIKE 3 OS=Arabidopsis thaliana GN=SSL3 PE=2 SV=1	F:GO:0016844; P:GO:0009058	F:strictosidine synthase activity; P:biosynthetic process
	CA03g36140	Putative phosphatase	-0.342128	0.000318572	0.0139164	Inorganic pyrophosphatase 1 OS=Arabidopsis thaliana GN=PS2 PE=1 SV=1	F:GO:0016791; P:GO:0016311	F:phosphatase activity; P:dephosphorylation
	CA03g28460	Detected protein of unknown function	0.629968	0.000340285	0.0146864	PREDICTED: uncharacterized protein LOC107862387
	CA03g34020	F-box family protein	-0.740226	0.000348885	0.0149677	F-box LRR-repeat At4g14103-like
	CA02g03820	Detected protein of unknown function	0.587937	0.000354519	0.0151191	PREDICTED: uncharacterized protein LOC107857580
	CA11g19930	CC-NBS-LRR type resistance protein (Fragment)	0.46693	0.000372517	0.0157465	Putative disease resistance RPP13-like protein 1 OS=Arabidopsis thaliana GN=RPPL1 PE=3 SV=1
	CA12g20790	Epsin-2, putative	-0.452766	0.000374094	0.0157668	Clathrin interactor EPSIN 2 OS=Arabidopsis thaliana GN=EPSIN2 PE=1 SV=1
	CA00g36700	Detected protein of unknown function	0.564368	0.000382336	0.0160202	Probable glutathione S-transferase OS=Glycine max GN=HSP26-A PE=2 SV=1	P:GO:0009407; C:GO:0005737; P:GO:0006749; F:GO:0004364	P:toxin catabolic process; C:cytoplasm; P:glutathione metabolic process; F:glutathione transferase activity
	CA03g20820	Centrosome and spindle pole-associated protein 1-like [Solanum tuberosum]	0.454409	0.000390136	0.0162523	Ribonuclease Y-like
	CA03g35910	Detected protein of unknown function	-0.628438	0.000392013	0.0162833	Suppressor SRP40-like
	CA02g08920	GPI transamidase component gaa1	-0.361104	0.000408329	0.0166246	Glycosylphosphatidylinositol anchor attachment 1 protein OS=Homo sapiens GN=GPAA1 PE=1 SV=3	P:GO:0016255; C:GO:0042765	P:attachment of GPI anchor to protein; C:GPI-anchor transamidase complex
	CA09g17130	O-Methyltransferase, putative	0.499416	0.000417189	0.0167951	(RS)-norcoclaurine 6-O-methyltransferase OS=Papaver somniferum GN=6OMT PE=1 SV=1	F:GO:0008171; C:GO:0005829; F:GO:0046983; F:GO:0008757; P:GO:0019438; P:GO:0032259	F:O-methyltransferase activity; C:cytosol; F:protein dimerization activity; F:S-adenosylmethionine-dependent methyltransferase activity; P:aromatic compound biosynthetic process; P:methylation
	CA10g21860	Calmodulin-binding protein, putative	-0.671014	0.000421655	0.0169274	Calmodulin-interacting protein 111 OS=Arabidopsis thaliana GN=CIP111 PE=1 SV=1	F:GO:0005524; F:GO:0005516; C:GO:0009535	F:ATP binding; F:calmodulin binding; C:chloroplast thylakoid membrane
	CA01g24860	AT3g06130/F28L1_7	-0.350039	0.000423974	0.0169658	Copper transport protein CCH OS=Arabidopsis thaliana GN=CCH PE=1 SV=1	F:GO:0046872; P:GO:0030001	F:metal ion binding; P:metal ion transport
	CA07g05850	Coatomer alpha subunit, putative	-0.36235	0.000430752	0.017149	Coatomer subunit alpha-1 OS=Arabidopsis thaliana GN=At1g62020 PE=2 SV=2
	CA09g10930	Detected protein of unknown function	-0.476501	0.000460369	0.018205	Increased DNA methylation 1 OS=Arabidopsis thaliana GN=IDM1 PE=1 SV=1
	CA06g03130	Detected protein of unknown function	-0.678483	0.000469457	0.0184778	PREDICTED: uncharacterized protein LOC107873564
	CA00g71810	GTP-binding protein typa/bipa, putative	-0.405659	0.00048913	0.0191547	GTP-binding protein TypA/BipA homolog OS=Helicobacter pylori (strain ATCC 700392 / 26695) GN=typA PE=3 SV=1	F:GO:0005525; F:GO:0003746; F:GO:0003924; P:GO:0006414; C:GO:0005622	F:GTP binding; F:translation elongation factor activity; F:GTPase activity; P:translational elongation; C:intracellular
	CA05g19760	Detected protein of unknown function	-0.486167	0.000543324	0.0207126	PREDICTED: uncharacterized protein LOC107871383 isoform X1
	CA07g13430	H/ACA ribonucleoprotein complex non-core subunit NAF1-like isoform X1 [Solanum tuberosum]	-0.447273	0.000551291	0.0208504	H ACA ribonucleo complex non-core subunit NAF1-like
	CA04g16190	Chromosome-associated kinesin KIF4A, putative	-0.715725	0.000551055	0.0208504	Kinesin-like protein BC2 OS=Oryza sativa subsp. japonica GN=BC2 PE=1 SV=1
	CA03g25280	Detected protein of unknown function	-0.423243	0.000554952	0.0209338	Programmed cell death protein 4 OS=Gallus gallus GN=PDCD4 PE=2 SV=1
	CA07g07130	OTU domain-containing protein DDB_G0284757-like [Solanum lycopersicum]	0.462055	0.000575285	0.0214631	OTU domain-containing protein DDB_G0284757 OS=Dictyostelium discoideum GN=DDB_G0284757 PE=3 SV=2	C:GO:0005886	C:plasma membrane
	CA12g10380	Nuclear receptor corepressor	-0.444477	0.00058152	0.0215557	Nuclear receptor corepressor 1 OS=Mus musculus GN=Ncor1 PE=1 SV=1
	CA03g12380	Protein	-0.45062	0.000600491	0.0219287	Branchpoint-bridging protein OS=Cryptococcus neoformans var. neoformans serotype D (strain JEC21 / ATCC MYA-565) GN=BBP PE=3 SV=1	F:GO:0000166; F:GO:0008270; F:GO:0045131; P:GO:0000398	F:nucleotide binding; F:zinc ion binding; F:pre-mRNA branch point binding; P:mRNA splicing, via spliceosome
	CA07g04400	Tetratricopeptide repeat-like superfamily protein, putative [Theobroma cacao]	0.618155	0.000636164	0.0227385	TPR repeat
	CA11g08340	DNA binding protein, putative	-0.533938	0.000637601	0.0227385	Methyl-CpG-binding domain-containing protein 9 OS=Arabidopsis thaliana GN=MBD9 PE=2 SV=1	F:GO:0003677; C:GO:0005634; F:GO:0008270; F:GO:0046872	F:DNA binding; C:nucleus; F:zinc ion binding; F:metal ion binding
	CA11g08830	Detected protein of unknown function	0.416813	0.000639224	0.0227399	Uncharacterized protein slp1 OS=Schizosaccharomyces pombe (strain 972 / ATCC 24843) GN=SPBC3E7.09 PE=3 SV=1	C:GO:0016021	C:integral component of membrane
	CA01g10140	Tyramine n-hydroxycinnamoyl transferase	-0.571405	0.000641664	0.0227703	Tyramine N-feruloyltransferase 4/11 OS=Nicotiana tabacum GN=THT4 PE=2 SV=1	F:GO:0050366; F:GO:0008080	F:tyramine N-feruloyltransferase activity; F:N-acetyltransferase activity
	CA06g22970	Catalytic, putative	0.421645	0.000645462	0.0228487	PREDICTED: uncharacterized protein LOC107875653
	CA03g23690	Detected protein of unknown function	-0.536473	0.000655069	0.0231318	PREDICTED: uncharacterized protein LOC107862734
	CA04g08440	Nuclear matrix constituent protein 1-like	-0.434222	0.000663876	0.0232147	Protein CROWDED NUCLEI 1 OS=Arabidopsis thaliana GN=CRWN1 PE=1 SV=1
	CA04g09050	Detected protein of unknown function	0.593526	0.000682787	0.0237029	E3 ubiquitin- ligase	F:GO:0016874	F:ligase activity
	CA02g23240	Detected protein of unknown function	-0.403149	0.000703612	0.0241269	PREDICTED: uncharacterized protein LOC107863054 isoform X1
	CA12g11510	PREDICTED: dentin sialophosphoprotein-like [Solanum tuberosum]	-0.439887	0.000705074	0.0241269	Serine/threonine-protein kinase ATM OS=Arabidopsis thaliana GN=ATM PE=2 SV=1
	CA03g35260	Unknown protein	0.476973	0.000726461	0.0245865	PREDICTED: uncharacterized protein LOC107861673 isoform X2
	CA06g28290	Galactose oxidase/kelch repeat superfamily protein isoform 1 [Theobroma cacao]	-0.452695	0.000725866	0.0245865	Ribonuclease P protein subunit p25-like protein OS=Homo sapiens GN=RPP25L PE=1 SV=1
	CA07g20300	Unknown protein	0.561231	0.000736709	0.0247564	PREDICTED: uncharacterized protein LOC107877422
	CA09g09720	Tudor/PWWP/MBT domain-containing protein, putative isoform 2 [Theobroma cacao]	-0.428536	0.000766557	0.0255134	Protein HUA2-LIKE 2 OS=Arabidopsis thaliana GN=HULK2 PE=2 SV=2
	CA06g25460	U520, putative	-0.370749	0.000785379	0.026068	U5 small nuclear ribonucleoprotein 200 kDa helicase OS=Homo sapiens GN=SNRNP200 PE=1 SV=2
	CA11g17700	Unknown protein	-0.567598	0.000789488	0.0261441	Uncharacterized protein At4g22758 OS=Arabidopsis thaliana GN=At4g22758 PE=2 SV=1
	CA06g10960	Putative F-box protein At3g17490-like [Solanum lycopersicum]	0.65427	0.000791638	0.026155	Putative F-box protein At3g47150 OS=Arabidopsis thaliana GN=At3g47150 PE=4 SV=2
	CA04g21590	5'-3' Exoribonuclease, putative	-0.425752	0.000801255	0.0263765	5'-3' Exoribonuclease 3 OS=Arabidopsis thaliana GN=XRN3 PE=2 SV=1
	CA05g03370	Detected protein of confused Function	0.691884	0.000821328	0.0268887	Heat shock cognate 70 kDa protein 2 OS=Solanum lycopersicum GN=HSC-2 PE=2 SV=1	F:GO:0005524	F:ATP binding
	CA02g10440	Chromatin remodeling complex subunit	-0.473817	0.000866393	0.0278564	Protein CHROMATIN REMODELING 4 OS=Arabidopsis thaliana GN=CHR4 PE=2 SV=1	C:GO:0005634; F:GO:0003677; F:GO:0005524; F:GO:0008270	C:nucleus; F:DNA binding; F:ATP binding; F:zinc ion binding
	CA07g00400	Serine/threonine protein kinase, putative	-0.377024	0.000890676	0.0283831	Serine/threonine-protein kinase EDR1 OS=Arabidopsis thaliana GN=EDR1 PE=1 SV=1	F:GO:0004672; P:GO:0016310	F:protein kinase activity; P:phosphorylation
	CA00g41070	Splicing factor 3A subunit, putative	-0.388546	0.000921113	0.029095	Splicing factor 3A subunit 2 OS=Rattus norvegicus GN=Sf3a2 PE=2 SV=1	F:GO:0003676; F:GO:0008270; C:GO:0071013; C:GO:0071004; C:GO:0005686; P:GO:0000245	F:nucleic acid binding; F:zinc ion binding; C:catalytic step 2 spliceosome; C:U2-type prespliceosome; C:U2 snRNP; P:spliceosomal complex assembly
	CA00g64630	Transducin family protein / WD-40 repeat family protein	-0.520758	0.000937483	0.0292665	DmX-like protein 1 OS=Mus musculus GN=Dmxl1 PE=1 SV=1
	CA03g34490	F-box/kelch-repeat protein At1g80440-like [Solanum tuberosum]	0.653543	0.000986195	0.0304154	F-box/kelch-repeat protein At1g80440 OS=Arabidopsis thaliana GN=At1g80440 PE=2 SV=1
	CA07g16330	Heme-binding protein, putative	0.435704	0.00100669	0.0309809	Heme-binding protein 2 OS=Homo sapiens GN=HEBP2 PE=1 SV=1
	CA03g05970	Serine-threonine protein kinase, plant-type, putative	0.40024	0.00100913	0.0309899	Protein LYK5 OS=Arabidopsis thaliana GN=LYK5 PE=2 SV=1	F:GO:0005524; C:GO:0016021; F:GO:0004672; P:GO:0006468	F:ATP binding; C:integral component of membrane; F:protein kinase activity; P:protein phosphorylation
	CA05g07240	Hydroxyproline-rich glycoprotein family protein, putative isoform 2 [Theobroma cacao]	-0.364231	0.00109921	0.0326435	PREDICTED: uncharacterized protein LOC107870531	C:GO:0005829	C:cytosol
	CA03g37130	Detected protein of unknown function	-0.407398	0.00108998	0.0326435	Subtilisin-like protease SBT1.6 OS=Arabidopsis thaliana GN=SBT1.6 PE=2 SV=1	C:GO:0005618; P:GO:0006508; F:GO:0004252	C:cell wall; P:proteolysis; F:serine-type endopeptidase activity
	CA03g30160	At1g18800	-0.47218	0.00109454	0.0326435	NAP1-related protein 2 OS=Arabidopsis thaliana GN=NRP2 PE=1 SV=2	C:GO:0005634; P:GO:0006334	C:nucleus; P:nucleosome assembly
	CA02g14580	SUMO-conjugating enzyme SCE1-like [Solanum lycopersicum]	0.336539	0.00115027	0.0333972	SUMO-conjugating enzyme SCE1 OS=Arabidopsis thaliana GN=SCE1 PE=1 SV=1	C:GO:0005634; F:GO:0005524; F:GO:0061630; F:GO:0031625; P:GO:0009737; C:GO:0005737; P:GO:0009793; P:GO:0016925; F:GO:0019789	C:nucleus; F:ATP binding; F:ubiquitin protein ligase activity; F:ubiquitin protein ligase binding; P:response to abscisic acid; C:cytoplasm; P:embryo development ending in seed dormancy; P:protein sumoylation; F:SUMO transferase activity
	CA12g16060	Pollen-specific protein SF3-like [Solanum lycopersicum]	0.423582	0.00116359	0.0335691	LIM domain-containing protein WLIM1 OS=Arabidopsis thaliana GN=WLIM1 PE=1 SV=1	F:GO:0008270	F:zinc ion binding
	CA04g17770	E3 ubiquitin ligase PUB14, putative	-0.592872	0.00117318	0.0337217	U-box domain-containing protein 4 OS=Arabidopsis thaliana GN=PUB4 PE=1 SV=3	C:GO:0005634; C:GO:0005737	C:nucleus; C:cytoplasm
	CA03g23220	Eukaryotic translation initiation factor 2c, putative [Ricinus communis]	-0.391703	0.00121312	0.0345247	Protein argonaute 1B OS=Oryza sativa subsp. japonica GN=AGO1B PE=2 SV=3	F:GO:0003676	F:nucleic acid binding
	CA02g12840		0.636967	0.00122865	0.0347602	PREDICTED: uncharacterized protein LOC107027143
	CA11g03740	Detected protein of unknown function	0.521035	0.00122685	0.0347602	PREDICTED: uncharacterized protein LOC107848532
	CA05g01780	Unknown protein	0.432082	0.00128283	0.0355998	Protein C2-DOMAIN ABA-RELATED 11 OS=Arabidopsis thaliana GN=CAR11 PE=1 SV=1	C:GO:0005773; C:GO:0005886	C:vacuole; C:plasma membrane
	CA12g07750	Putative GPI-anchored protein PB15E9.01c-like [Solanum tuberosum]	-0.449564	0.00128153	0.0355998	Nuclear pore complex protein NUP1 OS=Arabidopsis thaliana GN=NUP1 PE=1 SV=1
	CA08g12280	Zinc finger protein, putative	0.411674	0.00130695	0.0360527	MORC family CW-type zinc finger protein 3 OS=Homo sapiens GN=MORC3 PE=1 SV=3
	CA01g22450	RNA binding protein, putative	-0.331482	0.00131855	0.0363032	PREDICTED: uncharacterized protein LOC102593578 isoform X1
	CA11g04540	60S ribosomal protein L34, putative	0.532147	0.00136422	0.0373459	Uncharacterized protein PF11_0207 OS=Plasmodium falciparum (isolate 3D7) GN=PF11_0207 PE=4 SV=2	F:GO:0003735; C:GO:0016021; C:GO:0005840; P:GO:0006412	F:structural constituent of ribosome; C:integral component of membrane; C:ribosome; P:translation
	CA07g01430	Detected protein of unknown function	-0.454667	0.00142712	0.0389934	Autophagy-related protein 11 OS=Neurospora crassa (strain ATCC 24698 / 74-OR23-1A / CBS 708.71 / DSM 1257 / FGSC 987) GN=apg-8 PE=3 SV=2	P:GO:0000045; F:GO:0019901; C:GO:0009506; C:GO:0034045; C:GO:1990316; P:GO:0001934	P:autophagosome assembly; F:protein kinase binding; C:plasmodesma; C:pre-autophagosomal structure membrane; C:ATG1/ULK1 kinase complex; P:positive regulation of protein phosphorylation
	CA12g20610	Adenosylhomocysteinase	0.339617	0.00144201	0.0392511	Adenosylhomocysteinase OS=Medicago sativa GN=SAHH PE=2 SV=1	P:GO:0033353; C:GO:0005829; F:GO:0004013; P:GO:0006730	P:S-adenosylmethionine cycle; C:cytosol; F:adenosylhomocysteinase activity; P:one-carbon metabolic process
	CA02g11730	Dentin sialophosphoprotein-like [Solanum tuberosum]	-0.449967	0.00145215	0.0394524	Serine-rich adhesin for platelets-like
	CA10g02310		0.629857	0.00146019	0.0395052	Protodermal factor 1 OS=Arabidopsis thaliana GN=PDF1 PE=2 SV=1	C:GO:0016020; C:GO:0016021	C:membrane; C:integral component of membrane
	CA02g20830	T4P13.15 protein	-0.39869	0.00146234	0.0395052	ESF1 homolog OS=Rattus norvegicus GN=Esf1 PE=1 SV=1	C:GO:0005634	C:nucleus
	CA06g04630	Pumilio-like protein	-0.394419	0.00148129	0.039942	Pumilio homolog 2 OS=Arabidopsis thaliana GN=APUM2 PE=1 SV=1	F:GO:0003723	F:RNA binding
	CA03g21570	ATPase family AAA domain-containing protein 3-B-like [Solanum lycopersicum]	-0.503906	0.0015421	0.0413489	ATPase family AAA domain-containing protein 3 OS=Xenopus tropicalis GN=atad3 PE=2 SV=1	F:GO:0005524; F:GO:0016787	F:ATP binding; F:hydrolase activity
	CA03g37030	Fyve finger-containing phosphoinositide kinase, fyv1, putative	-0.422593	0.00154609	0.0413788	1-Phosphatidylinositol-3-phosphate 5-kinase FAB1B OS=Arabidopsis thaliana GN=FAB1B PE=2 SV=1	F:GO:0005524; F:GO:0016307; F:GO:0046872; P:GO:0046854	F:ATP binding; F:phosphatidylinositol phosphate kinase activity; F:metal ion binding; P:phosphatidylinositol phosphorylation
	CA02g02690	Nuclear pore complex protein, putative [Theobroma cacao]	-0.455611	0.00157609	0.0420252	Nuclear pore complex protein NUP214 OS=Arabidopsis thaliana GN=NUP214 PE=1 SV=1
	CA02g19650	Detected protein of unknown function	-0.490861	0.00158048	0.0420641	Probable GMP synthase [glutamine-hydrolyzing] OS=Helicobacter hepaticus (strain ATCC 51449 / 3B1) GN=guaA PE=3 SV=1	F:GO:0008725; P:GO:0006284	F:DNA-3-methyladenine glycosylase activity; P:base-excision repair
	CA02g10270	Nuclear pore complex protein Nup155	-0.401491	0.00160277	0.0423403	Nuclear pore complex protein NUP155 OS=Arabidopsis thaliana GN=NUP155 PE=1 SV=1	C:GO:0009507; C:GO:0009506; P:GO:0006405; P:GO:0006606; F:GO:0017056; C:GO:0005730; C:GO:0044611; P:GO:0000972; C:GO:0005886; P:GO:0036228	C:chloroplast; C:plasmodesma; P:RNA export from nucleus; P:protein import into nucleus; F:structural constituent of nuclear pore; C:nucleolus; C:nuclear pore inner ring; P:transcription-dependent tethering of RNA polymerase II gene DNA at nuclear periphery; C:plasma membrane; P:protein targeting to nuclear inner membrane
	CA09g08090	Mitochondrial small heat shock protein	0.655149	0.001617	0.0424078	Small heat shock protein, chloroplastic OS=Oxybasis rubra GN=HSP23 PE=2 SV=1
	CA02g15960	TSJT1-like protein	0.422503	0.00163329	0.0426793	Stem-specific protein TSJT1 OS=Nicotiana tabacum GN=TSJT1 PE=2 SV=1	P:GO:0090304; F:GO:0042803; F:GO:0097159; F:GO:1901363; P:GO:0006529; P:GO:0006541; C:GO:0005829; F:GO:0004066; F:GO:0016787	P:nucleic acid metabolic process; F:protein homodimerization activity; F:organic cyclic compound binding; F:heterocyclic compound binding; P:asparagine biosynthetic process; P:glutamine metabolic process; C:cytosol; F:asparagine synthase (glutamine-hydrolyzing) activity; F:hydrolase activity
	CA02g04220	Histone H3 family protein [Populus trichocarpa]	0.400208	0.00171119	0.0443121	Histone H3.2 OS=Triticum aestivum PE=1 SV=2	C:GO:0005634; F:GO:0046982; F:GO:0031492; C:GO:0000786; C:GO:0009536; P:GO:0006334	C:nucleus; F:protein heterodimerization activity; F:nucleosomal DNA binding; C:nucleosome; C:plastid; P:nucleosome assembly
	CA02g24290	Detected protein of unknown function	0.344555	0.00171716	0.0443868	Protein PTST, chloroplastic OS=Arabidopsis thaliana GN=PTST PE=1 SV=1	C:GO:0009507; P:GO:0016310; F:GO:0016301; F:GO:0030247	C:chloroplast; P:phosphorylation; F:kinase activity; F:polysaccharide binding
	CA12g10200	Translational activator GCN1, putative	-0.353885	0.00172993	0.0446365	Translational activator GCN1 OS=Homo sapiens GN=GCN1L1 PE=1 SV=6	P:GO:0006417; F:GO:0019901; P:GO:0045859; F:GO:0043022; P:GO:0033554; P:GO:0033674; F:GO:0019887	P:regulation of translation; F:protein kinase binding; P:regulation of protein kinase activity; F:ribosome binding; P:cellular response to stress; P:positive regulation of kinase activity; F:protein kinase regulator activity
	CA09g09840	15K9.15 protein, putative isoform 1 [Theobroma cacao]	0.378458	0.00175104	0.0447506	R3H domain-containing 4 isoform X2	F:GO:0003676	F:nucleic acid binding
	CA01g34560	Detected protein of unknown function	-0.594419	0.00175151	0.0447506	B2 protein OS=Daucus carota PE=2 SV=1
	CA07g21460	PREDICTED: protein RRNAD1-like [Citrus sinensis]	0.56123	0.0017629	0.0448481	Protein RRNAD1 OS=Rattus norvegicus GN=Rrnad1 PE=2 SV=1
	CA03g06970	Chlorophyllase	0.525718	0.00178932	0.0451976	Chlorophyllase-2, chloroplastic OS=Arabidopsis thaliana GN=CLH2 PE=1 SV=1	F:GO:0047746; P:GO:0015996	F:chlorophyllase activity; P:chlorophyll catabolic process
	CA08g09600	40S ribosomal protein S20-1-like [Solanum lycopersicum]	-0.293924	0.00181173	0.0455097	40S ribosomal protein S20-2 OS=Arabidopsis thaliana GN=RPS20B PE=2 SV=1	F:GO:0003723; F:GO:0003735; C:GO:0022627; P:GO:0006412	F:RNA binding; F:structural constituent of ribosome; C:cytosolic small ribosomal subunit; P:translation
	CA03g23300	Detected protein of unknown function	-0.47518	0.00181444	0.0455097	Vacuolar protein sorting-associated protein 8 homolog OS=Homo sapiens GN=VPS8 PE=1 SV=3
	CA00g75660	L-Asparaginase	0.424353	0.00182425	0.045628	Probable isoaspartyl peptidase/L-asparaginase 2 OS=Arabidopsis thaliana GN=At3g16150 PE=2 SV=2	F:GO:0004067	F:asparaginase activity
	CA09g11780	3-Ketoacyl-CoA reductase 1	-0.507956	0.0018255	0.045628	Nuclear pore complex protein NUP62 OS=Arabidopsis thaliana GN=NUP62 PE=1 SV=1	C:GO:0005829; F:GO:0017056; C:GO:0005643	C:cytosol; F:structural constituent of nuclear pore; C:nuclear pore
	CA12g04490	U4/U6.U5 tri-snRNP-associated protein 1-like [Solanum tuberosum]	-0.387981	0.00183411	0.0457635	SART-1 family protein DOT2 OS=Arabidopsis thaliana GN=DOT2 PE=1 SV=1	C:GO:0044428; P:GO:0048367; P:GO:0099402; P:GO:0009791; P:GO:0022613; P:GO:0000398	C:nuclear part; P:shoot system development; P:plant organ development; P:post-embryonic development; P:ribonucleoprotein complex biogenesis; P:mRNA splicing, via spliceosome
	CA11g00290	Microtubule-associated protein futsch-like [Citrus sinensis]	-0.371633	0.00190625	0.0472356	Proton pump-interactor 1 OS=Arabidopsis thaliana GN=PPI1 PE=1 SV=2
	CA10g17450	Retinoblastoma-binding protein	-0.492623	0.0019381	0.0476959	Uncharacterized RING finger protein P8B7.15c OS=Schizosaccharomyces pombe (strain 972 / ATCC 24843) GN=SPBP8B7.15c PE=3 SV=1	F:GO:0003676; C:GO:0005634; F:GO:0008270	F:nucleic acid binding; C:nucleus; F:zinc ion binding
	CA06g25160	Detected protein of unknown function	-0.407665	0.00197297	0.0484709	Zinc finger family isoform 1	F:GO:0046872; C:GO:0016020; F:GO:0003950	F:metal ion binding; C:membrane; F:NAD+ ADP-ribosyltransferase activity
	CA09g00950	Iron-sulfur assembly protein IscA-like 1, mitochondrial-like [Solanum tuberosum]	0.529107	0.00199741	0.0489043	Iron-sulfur assembly protein IscA-like 1, mitochondrial OS=Arabidopsis thaliana GN=At2g16710 PE=2 SV=2	C:GO:0005759; F:GO:0008198; F:GO:0005198; F:GO:0051539; P:GO:0097428; F:GO:0051537; P:GO:0016226	C:mitochondrial matrix; F:ferrous iron binding; F:structural molecule activity; F:4 iron, 4 sulfur cluster binding; P:protein maturation by iron-sulfur cluster transfer; F:2 iron, 2 sulfur cluster binding; P:iron-sulfur cluster assembly
	CA01g04950	14-kDa proline-rich protein DC2.15-like [Solanum tuberosum]	0.640098	0.0020052	0.0489281	14 kDa proline-rich protein DC2.15 OS=Daucus carota PE=2 SV=1
	CA04g23090	Detected protein of unknown function	-0.317398	0.00201732	0.0490531	Protein RCC2 OS=Mus musculus GN=Rcc2 PE=1 SV=1
	CA09g14480	DEAD-box ATP-dependent RNA helicase 53-like isoform X1 [Solanum tuberosum]	-0.379126	0.00202056	0.0490531	DEAD-box ATP-dependent RNA helicase 53 OS=Arabidopsis thaliana GN=RH53 PE=2 SV=1	F:GO:0003676; F:GO:0005524; P:GO:0010501; F:GO:0004004	F:nucleic acid binding; F:ATP binding; P:RNA secondary structure unwinding; F:ATP-dependent RNA helicase activity
	CA10g17450	Retinoblastoma-binding protein	-0.492623	0.0019381	0.0476959	Uncharacterized RING finger protein P8B7.15c OS=Schizosaccharomyces pombe (strain 972 / ATCC 24843) GN=SPBP8B7.15c PE=3 SV=1	F:GO:0003676; C:GO:0005634; F:GO:0008270	F:nucleic acid binding; C:nucleus; F:zinc ion binding
	CA06g25160	Detected protein of unknown function	-0.407665	0.00197297	0.0484709	Zinc finger family isoform 1	F:GO:0046872; C:GO:0016020; F:GO:0003950	F:metal ion binding; C:membrane; F:NAD+ ADP-ribosyltransferase activity
	CA10g11770	Protein IQ-DOMAIN 1-like [Solanum lycopersicum]	-0.393938	0.00093876	0.0292665	Protein IQ-DOMAIN 1 OS=Arabidopsis thaliana GN=IQD1 PE=1 SV=1
	CA09g00950	Iron-sulfur assembly protein IscA-like 1, mitochondrial-like [Solanum tuberosum]	0.529107	0.00199741	0.0489043	Iron-sulfur assembly protein IscA-like 1, mitochondrial OS=Arabidopsis thaliana GN=At2g16710 PE=2 SV=2	C:GO:0005759; F:GO:0008198; F:GO:0005198; F:GO:0051539; P:GO:0097428; F:GO:0051537; P:GO:0016226	C:mitochondrial matrix; F:ferrous iron binding; F:structural molecule activity; F:4 iron, 4 sulfur cluster binding; P:protein maturation by iron-sulfur cluster transfer; F:2 iron, 2 sulfur cluster binding; P:iron-sulfur cluster assembly
	CA01g04950	14-kDa proline-rich protein DC2.15-like [Solanum tuberosum]	0.640098	0.0020052	0.0489281	14 kDa proline-rich protein DC2.15 OS=Daucus carota PE=2 SV=1
	CA04g23090	Detected protein of unknown function	-0.317398	0.00201732	0.0490531	Protein RCC2 OS=Mus musculus GN=Rcc2 PE=1 SV=1
	CA09g14480	DEAD-box ATP-dependent RNA helicase 53-like isoform X1 [Solanum tuberosum]	-0.379126	0.00202056	0.0490531	DEAD-box ATP-dependent RNA helicase 53 OS=Arabidopsis thaliana GN=RH53 PE=2 SV=1	F:GO:0003676; F:GO:0005524; P:GO:0010501; F:GO:0004004	F:nucleic acid binding; F:ATP binding; P:RNA secondary structure unwinding; F:ATP-dependent RNA helicase activity
	CA03g28060	BAH domain-containing protein, putative	-0.392944	0.00203099	0.0491404	Platelet binding protein GspB OS=Streptococcus gordonii GN=gspB PE=1 SV=1	F:GO:0003677; F:GO:0003682; C:GO:0070449; P:GO:0006368	F:DNA binding; F:chromatin binding; C:elongin complex; P:transcription elongation from RNA polymerase II promoter
	CA03g07690	Protein SSM1, putative	-0.523474	0.00204783	0.0492981	Uncharacterized protein C24B11.05 OS=Schizosaccharomyces pombe (strain 972 / ATCC 24843) GN=SPAC24B11.05 PE=3 SV=1	P:GO:0008152; F:GO:0016787	P:metabolic process; F:hydrolase activity
	CA10g16820	Calmodulin binding protein, putative	-0.66942	1.20297e-05	0.00122618	IQ domain-containing protein IQM3 OS=Arabidopsis thaliana GN=IQM3 PE=2 SV=1
	CA09g08480	CA09g08480 PREDICTED: auxilin-related protein 1-like [Solanum tuberosum]	-0.568281	0.000678649	0.0236163	Auxilin-related protein 1 OS=Arabidopsis thaliana GN=AUXI1 PE=1 SV=2
	CA00g45320	ATP binding protein, putative	-0.412716	0.00206263	0.0494893	FIP1[V]-like protein OS=Arabidopsis thaliana GN=FIPS5 PE=1 SV=1	F:GO:0005488	F:binding
	CA06g11860	Chromatin remodeling complex subunit	-0.406703	0.00206788	0.0495326	SWI/SNF complex subunit SWI3C OS=Arabidopsis thaliana GN=SWI3C PE=1 SV=1	F:GO:0003677; C:GO:0005634	F:DNA binding; C:nucleus
